# Supplementary material for: Tet-mediated DNA hydroxymethylation regulates retinal neurogenesis by modulating cell-extrinsic signaling pathways
Source: PLoS Genet. 2017 Sep 19;13(9):e1006987. doi: 10.1371/journal.pgen.1006987 (PMC5621703; doi:10.1371/journal.pgen.1006987)
Supplement: S1 Table — Expression values are cutoff at log2 fold-change over 2 or under -2. (XLSX) [file pgen.1006987.s006.xlsx]

## Sheet: GE_Sib vs. Mut Log2FC_2_fltrd
Gene ID	Fold Change (log2 transformed values)	Sib - Transformed means	Sib - Means	Mut - Transformed means	Mut - Means
irx4b	-9.20212	4.60106	25	0.5	1.5		downregulated genes
ENSDARG00000102858	-8.41785	4.20893	18.5	0.5	1.5
crybb2	-8.04439	4.0222	17.5	0.5	1.5		upregulated genes
si:rp71-78h1.10	-7.94837	3.97418	16	0.5	1.5
si:ch211-66i15.5	-7.83289	3.91645	15.5	0.5	1.5
CLRN2	-7.50779	3.7539	13.5	0.5	1.5
nr5a1b	-7.49185	3.74593	14	0.5	1.5
zgc:109982	-7.16993	3.58496	12	0.5	1.5
si:ch211-241c24.1	-6.90689	3.45345	13	0.5	1.5
si:dkeyp-12a9.5	-6.58496	3.29248	10	0.5	1.5
BX005417.2	-6.45943	3.22972	9.5	0.5	1.5
galr1a	-6.24793	3.12396	11.5	0.5	1.5
asic4b	-6.02237	3.01118	9	0.5	1.5
si:dkey-30e9.6	-5.97728	2.98864	8	0.5	1.5
DCDC2C	-5.80735	2.90368	7.5	0.5	1.5
U5_140	-5.80735	2.90368	7.5	0.5	1.5
si:dkey-110g7.6	-5.49185	2.74593	9	0.5	1.5
crygm2d6	-5.44222	7.63912	200.5	1.40368	4
CR383669.2	-5.16993	2.58496	6	0.5	1.5
si:ch211-223o1.5	-5.16993	2.58496	6.5	0.5	1.5
si:dkey-52j6.1	-5.16993	2.58496	6.5	0.5	1.5
crygm2d16	-5.0629	8.0245	263	1.58496	5
si:ch211-255i20.3	-4.90689	2.45345	5.5	0.5	1.5
zgc:112408	-4.90689	2.45345	5.5	0.5	1.5
si:dkeyp-73d8.13	-4.89068	4.89068	31	1	2
lim2.5	-4.81372	8.6285	399.5	1.79248	3.5
CT027762.2	-4.75489	2.37744	6	0.5	1.5
si:dkey-201g16.3	-4.75489	2.37744	6	0.5	1.5
hcrt	-4.6496	4.6496	25.5	1	2
egr3	-4.58746	4.58746	25.5	1	2
pcdh2aa1	-4.58496	2.29248	5	0.5	1.5
si:zfos-1069f5.1	-4.58496	2.29248	5	0.5	1.5
si:dkey-94e7.2	-4.58483	3.63339	12.5	0.792481	2
ABCC8	-4.49808	3.56464	12	0.792481	2
crygm2d5	-4.32613	10.1674	1195	2.35022	13.5
si:ch73-305k12.2	-4.32193	2.16096	4.5	0.5	1.5
si:dkeyp-94g1.1	-4.32193	2.16096	4.5	0.5	1.5
nts	-4.26186	3.37744	10.5	0.792481	2
si:ch211-153b23.7	-4.26186	3.37744	10.5	0.792481	2
si:ch211-147m6.1	-4.24631	5.48828	48	1.29248	2.5
nmu	-4.16993	2.08496	4.5	0.5	1.5
tnni2b.1	-4.16993	2.08496	4.5	0.5	1.5
ndufa4l2a	-4.15465	3.29248	10	0.792481	2
paplnb	-4.15465	3.29248	10	0.792481	2
PHYHIP	-4.15465	3.29248	10	0.792481	2
rtn4rl2b	-4.10326	4.76374	29.5	1.16096	3
si:ch211-142h2.1	-4.06464	4.06464	19	1	2.5
valopa	-4.0331	3.19616	9.5	0.792481	2
PKHD1L1	-4	2	4	0.5	1.5
si:dkey-207m2.4_2	-4	2	4	0.5	1.5
oprd1a	-3.90689	1.95345	4	0.5	1.5
si:ch73-233c7.1	-3.90689	1.95345	4	0.5	1.5
si:dkey-284p5.3	-3.90368	3.90368	15	1	2
si:dkey-47k16.2	-3.89279	3.08496	8.5	0.792481	2
si:ch211-159e12.10	-3.80735	1.90368	4.5	0.5	1.5
cecr1b	-3.77124	2.98864	8	0.792481	2
lgsn	-3.74115	7.48231	182.5	2	4
zgc:174710	-3.72683	2.95345	11.5	0.792481	2
hoxc11a	-3.66403	2.90368	7.5	0.792481	2
BX005082.1	-3.58496	1.79248	3.5	0.5	1.5
c8g	-3.58496	1.79248	3.5	0.5	1.5
ccr9a	-3.58496	1.79248	3.5	0.5	1.5
crygm2e	-3.58496	1.79248	4	0.5	1.5
CU467856.1	-3.58496	1.79248	3.5	0.5	1.5
GRM5	-3.58496	1.79248	4	0.5	1.5
si:ch211-14p21.2	-3.58496	1.79248	3.5	0.5	1.5
si:ch73-167o17.1	-3.58496	1.79248	3.5	0.5	1.5
si:dkey-12l12.1	-3.58496	1.79248	3.5	0.5	1.5
si:dkey-88e12.4	-3.58496	1.79248	3.5	0.5	1.5
zgc:194989	-3.58496	1.79248	3.5	0.5	1.5
hsp70.2	-3.53186	7.63222	198.5	2.16096	4.5
gpr88	-3.5222	3.5222	11.5	1	2.5
nid2b	-3.40217	2.69616	6.5	0.792481	2
si:ch211-89e4.3	-3.40217	2.69616	6.5	0.792481	2
si:ch73-29c22.2	-3.40217	2.69616	6.5	0.792481	2
crygm2d14	-3.39929	8.33996	329	2.45345	6.5
hrasls	-3.38021	6.60305	100.5	1.95345	4
si:ch211-14k19.12	-3.37744	3.37744	10.5	1	2.5
steap4	-3.35776	2.66096	6.5	0.792481	2
eomesb	-3.32193	1.66096	5.5	0.5	1.5
BX572103.3	-3.32193	1.66096	3.5	0.5	1.5
c8a	-3.32193	1.66096	3.5	0.5	1.5
CGA	-3.32193	1.66096	3.5	0.5	1.5
si:ch211-223o1.2	-3.32193	1.66096	3.5	0.5	1.5
si:ch211-225p5.3	-3.32193	1.66096	3.5	0.5	1.5
si:dkey-150l7.8	-3.32193	1.66096	3.5	0.5	1.5
znf1036	-3.32193	1.66096	3.5	0.5	1.5
kcnip1b	-3.31639	5.5084	46.5	1.66096	5.5
marco	-3.3023	4.95345	32	1.5	3
ccl38.6	-3.26186	2.58496	6	0.792481	2
crygm2d7	-3.23989	8.8965	482.5	2.74593	7
ENSDARG00000078757	-3.22972	3.22972	9.5	1	2.5
si:dkey-24m14.5	-3.19803	4.13339	18	1.29248	2.5
ccdc17	-3.16993	1.58496	3	0.5	1.5
ctsbb	-3.16993	1.58496	3	0.5	1.5
ENSDARG00000091382	-3.16993	1.58496	3	0.5	1.5
ggt1l2.2_1	-3.16993	1.58496	3	0.5	1.5
si:ch211-157j23.2	-3.16993	1.58496	3	0.5	1.5
si:dkey-117n7.2	-3.16993	1.58496	3	0.5	1.5
si:dkey-31m5.6	-3.16993	1.58496	3	0.5	1.5
neu3.5	-3.15465	2.5	6	0.792481	2
crygm2d15	-3.14742	9.1391	567.5	2.90368	9
TMEM235	-3.1427	3.1427	9.5	1	2.5
cldnd	-3.0959	2.45345	5.5	0.792481	2
colec11	-3.0331	2.40368	5.5	0.792481	2
si:ch73-36p18.2_4	-3.0331	2.40368	5.5	0.792481	2
si:dkey-119g10.4	-3.03018	3.91645	15.5	1.29248	3.5
HTRA2	-3.0222	3.0222	8.5	1	2.5
CABZ01053219.1	-3	1.5	3	0.5	1.5
cldn10l2	-3	1.5	3	0.5	1.5
si:ch211-173n18.3	-3	1.5	4.5	0.5	1.5
si:ch211-202a8.6	-3	1.5	3	0.5	1.5
zgc:101560	-3	1.5	3	0.5	1.5
znf1144_1	-3	3	8	1	2
espnlb	-2.9681	3.83621	14.5	1.29248	2.5
crygm2d2	-2.94403	10.5542	1530.5	3.58496	13
CDR2	-2.92995	2.32193	5	0.792481	2
pimr166_1	-2.89279	2.29248	5	0.792481	2
si:dkeyp-3b12.13	-2.89279	2.29248	5.5	0.792481	2
tex15	-2.89279	2.29248	5	0.792481	2
zgc:162297	-2.89279	2.29248	5	0.792481	2
si:dkey-109j17.4	-2.87366	3.33621	11.5	1.16096	3
si:ch211-174j14.2	-2.86634	3.7047	13.5	1.29248	2.5
npas4a	-2.86305	3.70044	13	1.29248	2.5
5_8S_rRNA_4	-2.80735	1.40368	4	0.5	1.5
crygs3	-2.80735	1.40368	4	0.5	1.5
lhfpl5a	-2.79649	3.61441	12.5	1.29248	2.5
vaspa	-2.79589	3.24593	9.5	1.16096	3
btbd17a	-2.77124	2.19616	5	0.792481	2
crygm2d9	-2.75581	10.1859	1165.5	3.69616	14.5
gbx1	-2.75408	5.37994	42.5	1.95345	4
si:dkey-211g8.4	-2.75302	3.19616	9.5	1.16096	3
CABZ01036132.1	-2.74593	2.74593	7	1	2
sh2d4bb	-2.74593	2.74593	7	1	2
sla1	-2.74593	2.74593	9	1	2
hal	-2.72683	2.16096	4.5	0.792481	2
si:ch73-2d23.1	-2.72683	2.16096	4.5	0.792481	2
ifitm5	-2.71662	3.51118	11.5	1.29248	2.5
zgc:92275	-2.71341	5.16546	39.5	1.90368	4.5
crygmxl1	-2.68877	7.94114	249	2.95345	8
si:ch73-29l19.1	-2.65909	3.98864	16.5	1.5	3
si:ch73-169d4.5	-2.63974	3.06464	9.5	1.16096	3
si:ch211-209l5.2	-2.63093	2.08496	4.5	0.792481	2
si:dkey-42p14.6	-2.59208	3.35022	15	1.29248	2.5
zgc:171844	-2.59208	3.35022	10.5	1.29248	2.5
5_8S_rRNA_3	-2.58496	2.58496	6	1	2
AC024175.11	-2.58496	1.29248	3.5	0.5	1.5
asb14a	-2.58496	1.29248	3.5	0.5	1.5
chad	-2.58496	1.29248	2.5	0.5	1.5
masp2	-2.58496	1.29248	2.5	0.5	1.5
npffr2b	-2.58496	1.29248	2.5	0.5	1.5
si:ch211-132p20.5	-2.58496	3.87744	15	1.5	3
si:ch73-177h5.4	-2.58496	1.29248	2.5	0.5	1.5
si:dkey-196n19.3	-2.58496	1.29248	2.5	0.5	1.5
si:dkey-246m18.5	-2.58496	2.58496	6.5	1	2.5
si:dkey-30f11.3	-2.58496	1.29248	2.5	0.5	1.5
sox8a	-2.58496	1.29248	2.5	0.5	1.5
zgc:193682	-2.58496	1.29248	2.5	0.5	1.5
ptf1a	-2.57549	6.19064	76	2.40368	5.5
CABZ01080372.1	-2.56464	2.56464	6	1	2.5
pimr169	-2.54396	2.95345	8	1.16096	3
mfap4	-2.53092	6.54232	96	2.58496	7.5
si:dkey-14i9.1	-2.52372	2	4	0.792481	2
slc45a3	-2.52372	2	5	0.792481	2
neurod6a	-2.52058	4.51809	23	1.79248	3.5
FETUB	-2.50926	3.5222	11.5	1.40368	4
ptgdsa	-2.5	2.5	6	1	2.5
ENSDARG00000014623	-2.46497	1.95345	4	0.792481	2
ido1	-2.46497	1.95345	4	0.792481	2
lrrc4.1	-2.45345	2.45345	5.5	1	2
psmb12	-2.45345	2.45345	5.5	1	2.5
SLC25A22	-2.45345	2.45345	5.5	1	2.5
asb18	-2.45259	3.16993	9	1.29248	3.5
si:dkey-53i3.1	-2.44566	3.16096	9	1.29248	2.5
slc18a2	-2.44566	3.16096	9	1.29248	2.5
hsp70.3	-2.43592	10.2423	1247.5	4.2047	18.5
si:dkey-273g3.2	-2.40531	2.79248	7	1.16096	3
C7H19orf12	-2.40368	2.40368	5.5	1	2.5
si:ch211-213j22.1	-2.40368	2.40368	5.5	1	2
si:dkey-49m19.5	-2.40217	1.90368	4.5	0.792481	2
ZFOS-741A10.4	-2.40217	1.90368	4.5	0.792481	2
ccl20a.3	-2.39279	3.79248	14	1.58496	3
si_3	-2.39279	3.79248	14	1.58496	5
p2rx5	-2.38998	3.58496	12	1.5	4.5
aspn	-2.38685	3.08496	8.5	1.29248	2.5
kiss1ra	-2.38685	3.08496	8.5	1.29248	2.5
opn1mw1	-2.37342	3.76178	15.5	1.58496	3
si:ch211-161n3.5	-2.37113	3.06464	9.5	1.29248	2.5
si:dkey-216e24.4	-2.36521	2.74593	7	1.16096	3
eef1a1b	-2.36342	3.74593	14.5	1.58496	5
her8.2	-2.34694	5.86735	59.5	2.5	6
zgc:110286	-2.34079	3.51118	11.5	1.5	4.5
apoa4b.1	-2.34076	6.22869	75	2.66096	6.5
aldoca	-2.32193	2.32193	5	1	2.5
CABZ01088982.1	-2.32193	1.16096	3	0.5	1.5
her4.2_2	-2.32193	1.16096	3	0.5	1.5
impg2a	-2.32193	1.16096	3	0.5	1.5
nkd3_4	-2.32193	1.16096	3	0.5	1.5
si:ch211-269k10.4	-2.32193	1.16096	3	0.5	1.5
si:ch211-284e13.12	-2.32193	1.16096	3	0.5	1.5
si:dkey-4p15.5	-2.32193	1.16096	3	0.5	1.5
si:dkeyp-9a1.3	-2.32193	1.16096	3	0.5	1.5
si_1	-2.32193	2.32193	5	1	2
egr2a_2	-2.32112	3	8	1.29248	2.5
si:dkey-201l21.2	-2.32112	3	8	1.29248	2.5
LHX3	-2.31901	10.3276	1304.5	4.45345	23
BX005336.3	-2.31233	2.98864	8	1.29248	2.5
BX936298.1	-2.31233	2.98864	8	1.29248	3.5
si:ch211-194m7.3	-2.30739	5.28966	39.5	2.29248	5.5
acta1a	-2.3023	3.45345	11	1.5	4.5
TACR3	-2.29781	4.48864	23	1.95345	4
CU467646.7	-2.29248	2.29248	5	1	2.5
F13A1	-2.29248	2.29248	5.5	1	2.5
si:dkey-14d8.9	-2.29248	2.29248	5	1	2
tlr4bb	-2.29248	2.29248	5	1	2
sycp2	-2.28517	4.35022	21	1.90368	4.5
si:dkey-261m9.19	-2.2851	2.95345	8.5	1.29248	3.5
CT573787.2	-2.26186	1.79248	3.5	0.792481	2
FOLR1	-2.26186	1.79248	3.5	0.792481	2
gzma	-2.26186	1.79248	4	0.792481	2
itih3a	-2.26186	1.79248	4	0.792481	2
rdh20	-2.26186	1.79248	3.5	0.792481	2
rprma	-2.26186	1.79248	4	0.792481	2
si:ch211-113a14.16	-2.26186	1.79248	4	0.792481	2
si:ch211-209l5.1	-2.26186	1.79248	3.5	0.792481	2
si:ch211-287c11.2	-2.26186	1.79248	3.5	0.792481	2
si:dkey-163m14.6	-2.26186	1.79248	3.5	0.792481	2
si:dkey-73n10.8	-2.26186	1.79248	3.5	0.792481	2
si:dkeyp-70f9.2	-2.26186	1.79248	3.5	0.792481	2
TSTA3	-2.26186	1.79248	3.5	0.792481	2
trh	-2.25136	5.81967	56.5	2.58496	6
arr3b	-2.24659	2.90368	7.5	1.29248	2.5
kcnj5	-2.24659	2.90368	9	1.29248	2.5
mxf	-2.24659	2.90368	7.5	1.29248	2.5
si:dkey-14d8.6	-2.24659	2.90368	7.5	1.29248	2.5
DUPD1	-2.22657	2.58496	6.5	1.16096	3
lctla	-2.21513	10.0532	1083	4.53841	24
evx1_1	-2.20979	3.31468	10	1.5	3
si:ch211-209l18.5	-2.19616	2.19616	5	1	2
Metazoa_SRP_38	-2.19312	3.6427	12.5	1.66096	3.5
lpar5b	-2.18752	3.63339	12.5	1.66096	3.5
zgc:172260	-2.18334	2.82193	7.5	1.29248	2.5
C8H1orf228	-2.17207	2.80735	7	1.29248	2.5
grhprb	-2.16096	2.16096	4.5	1	2
lrrc66	-2.16096	2.16096	4.5	1	2.5
si:ch211-163l21.11	-2.16096	2.16096	4.5	1	2
si:ch211-165f21.1	-2.16096	2.16096	4.5	1	2
si:ch211-173n18.4	-2.16096	2.16096	4.5	1	2.5
si:dkey-173l11.3	-2.16096	2.16096	4.5	1	2.5
si:dkeyp-53e4.3	-2.15534	3.57994	12	1.66096	3.5
psmb9a	-2.15314	3.22972	9.5	1.5	3
tnfrsf9a	-2.14859	5.79295	55.5	2.69616	6.5
si:ch73-212p10.2	-2.12915	2.98864	8	1.40368	4
susd4	-2.12915	2.98864	8	1.40368	4
grifin	-2.11947	10.7068	1695	5.05164	34.5
rbp2a	-2.11386	7.68049	209.5	3.63339	12.5
cidea	-2.11375	3.35022	10.5	1.58496	5
mstnb	-2.10408	2.95345	8	1.40368	4
ccl27a	-2.0959	1.66096	3.5	0.792481	2
si:dkeyp-79b7.7	-2.0959	1.66096	3.5	0.792481	2
viml	-2.09106	7.61711	197.5	3.6427	16
scamp5b	-2.0898	3.74593	14	1.79248	3.5
prph2b	-2.08633	6.61351	98	3.16993	9
crabp1b	-2.0747	6.12751	73	2.95345	8
si:ch211-256e16.8	-2.06862	2.90368	7.5	1.40368	4
si:dkeyp-79f12.7	-2.0588	2.66096	7	1.29248	3.5
si:dkeyp-52c3.1	-2.05579	3.80367	14	1.85022	7
si:ch73-193i22.1	-2.05093	5.42	43	2.6427	8
ENSDARG00000101586	-2.0506	4.92899	30.5	2.40368	5.5
kcnk9	-2.04782	2.37744	6	1.16096	3
si:dkey-1h6.8	-2.04491	3.66546	15	1.79248	3.5
zgc:195245	-2.04309	3.06464	9.5	1.5	3
HTRA2	-2.04185	3.98864	16	1.95345	4
MKL1	-2.03839	4.89964	30	2.40368	8
zgc:154142	-2.02509	4.44741	22.5	2.19616	5
arl3l2_1	-2.01912	6.07994	70	3.01118	9
NCOA7	-2.0111	4.0222	17	2	4
arhgap20b	2.00433	2.72972	7.5	5.47126	44.5
CU062628.1	2.00698	2	4	4.01395	19
RNF14	2.00746	1.5	3	3.01118	9
wu:fb15h11	2.01015	2.58496	6.5	5.19616	38
ceacam1	2.01038	1.40368	4	2.82193	7.5
nceh1a_2	2.01323	2.66096	6.5	5.35712	43
s100t	2.01643	1.79248	3.5	3.61441	12.5
si:ch211-277e21.1	2.01643	1.79248	3.5	3.61441	12.5
zgc:113232	2.01655	1.58496	5	3.19616	9.5
si:ch211-66e2.3	2.01913	2.74593	7	5.54439	49.5
BX569789.3	2.0267	2.29248	5.5	4.64616	26
lcat	2.0299	3.16096	9	6.41645	89
aftphb	2.03609	2.29248	5	4.6677	26.5
si:dkey-7c18.24	2.03993	3	8	6.1198	72.5
arl11	2.04137	2.69616	8.5	5.50386	50
hcar1-3	2.04309	1.5	4.5	3.06464	9.5
si:ch211-134o20.4	2.04309	1.5	4.5	3.06464	9.5
pygo1	2.04309	1.5	3	3.06464	8.5
pth2	2.04331	1.95345	4	3.9915	17
si:dkey-51d8.8	2.04922	1.66096	5.5	3.40368	11
CR382337.2	2.0506	1.90368	4.5	3.90368	15
rergla	2.05279	2.66096	6.5	5.46241	45
ccl19b	2.05298	1.58496	5	3.2539	10
si:dkey-161l11.26	2.05664	1.5	3	3.08496	8.5
noto	2.0588	1.29248	2.5	2.66096	6.5
RNF14	2.0588	1.29248	2.5	2.66096	7
PTGDR2	2.06198	2	4	4.12396	17.5
fas	2.06203	1.79248	3.5	3.69616	13
si:ch211-262i1.4	2.06225	2.29248	5.5	4.72766	28.5
ccdc170	2.06501	2.16096	6	4.46241	22.5
zp3a.2	2.0667	2	4	4.13339	18
TRIP10	2.06745	2.66096	6.5	5.50141	46
cxcr3.1_2	2.06978	2.16096	6	4.47272	23
si:dkey-38l22.2	2.07005	1.95345	4	4.04373	16.5
si:dkey-222f8.6	2.07042	1.16096	3	2.40368	8
si:ch211-106f21.1	2.07135	2	4	4.1427	18.5
drd1b	2.07555	1.66096	3.5	3.44741	12
znf750	2.08222	2.29248	5.5	4.77345	28
CU570881.1	2.08279	1.66096	3.5	3.45943	11
si:ch211-250k18.6	2.08385	2	4	4.1677	18
si:ch211-103a14.1	2.08603	1.29248	2.5	2.69616	6.5
si:dkey-193i10.3	2.08603	1.29248	3.5	2.69616	8.5
si:dkey-43k4.4	2.08603	1.29248	2.5	2.69616	6.5
GPR148	2.0898	1.79248	4	3.74593	14.5
v2rl1	2.09077	2.16096	4.5	4.51809	25
zgc:73075	2.09331	2.16096	6	4.52356	23
ponzr4	2.09505	2.19616	5	4.60106	25
cart1	2.0959	0.792481	2	1.66096	3.5
ela2	2.0959	0.792481	2	1.66096	3.5
pku300	2.0959	0.792481	2	1.66096	3.5
si:ch73-68b22.2	2.0959	0.792481	2	1.66096	3.5
trpc3	2.0959	0.792481	2	1.66096	3.5
si:dkey-13i15.2	2.10037	1.66096	3.5	3.48864	12.5
CABZ01059404.1	2.10336	2.56464	6	5.39436	45
si:dkey-221l4.10	2.10337	2.29248	5	4.82193	28.5
si:ch1073-170o4.1	2.10408	1.40368	4	2.95345	8.5
si:ch211-178j18.4	2.10492	1.58496	3	3.33621	11.5
si:dkey-259j3.5	2.10731	1.5	3	3.16096	10.5
si:ch211-269k10.6	2.10731	1.5	3	3.16096	9
irge4	2.11112	1.95345	4	4.12396	17.5
ftr59	2.11156	1.79248	3.5	3.78493	14.5
CABZ01024426.1	2.112	1.29248	3.5	2.72972	7.5
si:dkeyp-4c7.3	2.112	1.29248	2.5	2.72972	7.5
si:dkeyp-67a8.4_1	2.112	1.29248	2.5	2.72972	7.5
ttc34	2.112	1.29248	2.5	2.72972	7.5
si:dkey-19c16.1	2.11365	2.08496	4.5	4.40689	21.5
si:ch73-196i15.5	2.11577	1.79248	3.5	3.79248	14
slco1e1	2.12172	2.16096	4.5	4.58496	25
CLDN23	2.12201	1.79248	4	3.80367	14
si:rp71-26b20.2	2.12201	1.79248	3.5	3.80367	14
cngb1a	2.12454	1.29248	2.5	2.74593	9
drgx	2.12891	1.95345	4	4.15871	20
pdx1	2.12915	1.40368	4	2.98864	8
zgc:194007	2.15183	1.79248	3.5	3.85712	15.5
si:ch73-311b20.1	2.15836	1.66096	3.5	3.58496	13
BX537109.1	2.16006	2	4	4.32012	20
BX005294.2	2.16096	1	2	2.16096	4.5
pimr58_3	2.16096	1	2.5	2.16096	4.5
U5_138	2.16096	1	2.5	2.16096	4.5
si:ch211-286j13.1	2.16395	1.5	4.5	3.24593	10.5
grem2a	2.16631	1.90368	4.5	4.12396	17.5
TRIM35	2.16736	1.58496	3	3.43518	11
si:zfos-632h11.5	2.16926	1.5	4.5	3.2539	10
ENSDARG00000091614	2.17207	1.29248	2.5	2.80735	7
ovch2	2.17507	1.58496	3	3.44741	12
si:ch211-28p3.3	2.17516	2.16096	4.5	4.70044	26
si:dkey-193d10.1	2.18575	1.90368	7.5	4.16096	18
cacng5a	2.19499	1.5	3	3.29248	10
CDHR5	2.19616	1	2.5	2.19616	5
CT030712.1	2.19616	1	2	2.19616	5
gig2p	2.19616	1	2.5	2.19616	5
si:ch73-309g22.1	2.19616	1	2	2.19616	5
st6galnac1.2	2.20523	1.29248	2.5	2.85022	8.5
RETSAT	2.20557	1.79248	4	3.95345	16
tusc5a	2.20557	1.79248	3.5	3.95345	16
cacng7b	2.21154	1.95345	4	4.32012	20
lmx1a	2.21641	2.98864	8	6.62404	105
cftr	2.21822	3.24593	10.5	7.20017	155
esr2b	2.22028	2.29248	7	5.08995	34.5
MLXIPL	2.22531	1.66096	3.5	3.69616	13
rec114	2.22556	1.40368	4	3.12396	11.5
HTRA2	2.22629	1.29248	2.5	2.87744	7.5
pglyrp5	2.22629	1.29248	2.5	2.87744	7.5
FQ311879.1	2.22972	1	2	2.22972	6.5
tnnc1a	2.22972	1	2	2.22972	6.5
si:dkey-25i10.1	2.23249	1.58496	3	3.53841	12
slc13a3	2.2384	2.16096	6	4.8371	31
CDH7	2.24547	4.53841	23.5	10.1909	1214
si:dkey-73p2.2_2	2.24895	2.37744	6	5.34674	46.5
gdf5	2.26045	1.5	3	3.39068	10.5
fshr	2.26186	0.792481	2	1.79248	3.5
si:dkey-152b24.6	2.26186	0.792481	2	1.79248	3.5
si:dkeyp-67a8.4_2	2.26186	0.792481	2	1.79248	3.5
zgc:171731	2.26186	0.792481	2	1.79248	3.5
si:dkeyp-80d11.1	2.26186	0.792481	2	1.79248	6.5
DUOXA1	2.26327	1.95345	4	4.42118	22
si:ch211-169j7.3	2.26382	2	5	4.52764	23.5
si:dkey-190j3.4_1	2.26761	1.79248	3.5	4.06464	17
b3gnt5b	2.26801	2.29248	5.5	5.19937	39.5
dmbx1b	2.26937	2.56464	6	5.82012	59
tnnt2a	2.28232	2	4	4.56464	25.5
gnrh2	2.2837	2.29248	5.5	5.23533	38
C14H11orf80	2.2851	1.29248	2.5	2.95345	8.5
si:ch1073-418f12.2	2.29203	1.16096	3	2.66096	6.5
PCDHA5	2.29248	1	2.5	2.29248	5
SPAG8	2.29248	1	2.5	2.29248	5
tlr20.4	2.29248	1	2	2.29248	5.5
BX649498.1	2.29508	2.82193	7.5	6.47655	95.5
si:dkey-202l22.5	2.31233	1.29248	2.5	2.98864	8
kcnj1a.6	2.31568	1.95345	4	4.52356	23
zgc:194114	2.32112	1.29248	2.5	3	8
DLGAP2	2.32193	0.5	1.5	1.16096	3
dusp3b	2.32193	0.5	1.5	1.16096	3
HTR1E	2.32193	1	2	2.32193	5
pimr142	2.32193	0.5	1.5	1.16096	3
si:ch211-108c17.3	2.32193	0.5	1.5	1.16096	3
si:ch211-199m3.1	2.32193	0.5	1.5	1.16096	3
si:dkey-121n8.4	2.32193	1	2.5	2.32193	5
si:dkey-201l21.4	2.32193	0.5	1.5	1.16096	3
si:dkey-21h14.11	2.32193	0.5	1.5	1.16096	3
si:dkey-246j7.2	2.32193	0.5	1.5	1.16096	3
trpc6a	2.32193	0.5	1.5	1.16096	3
zgc:194887	2.32193	0.5	1.5	1.16096	3
eef1a2	2.32234	1.16096	3	2.69616	6.5
si:ch211-127b16.1	2.32234	1.16096	3	2.69616	6.5
cnga4	2.3272	2.16096	4.5	5.029	33.5
si:ch211-198e13.2	2.33496	2	8.5	4.66993	25.5
si:dkeyp-93h6.1	2.33829	1.29248	2.5	3.0222	8.5
zgc:165514	2.33829	1.29248	2.5	3.0222	8.5
artnb	2.34007	1.58496	3	3.70893	14
TMEM229A	2.34079	1.5	3	3.51118	11.5
pimr177	2.35162	1.79248	3.5	4.21523	19
slc1a2a	2.35793	1.66096	3.5	3.91645	15.5
dnajc5b	2.36361	1.66096	3.5	3.92587	16
CU571256.1	2.36521	1.16096	3	2.74593	7
sbk3	2.36521	1.16096	3	2.74593	7
xrra1	2.37024	1.72972	6	4.09984	17.5
trpm2_1	2.37643	1.5	3	3.56464	12
sostdc1a	2.37744	1	2	2.37744	6
ptx3a	2.38562	1.58496	3	3.78112	17
prelp	2.38685	1.29248	3.5	3.08496	8.5
si:dkey-27o4.2	2.38685	1.29248	3.5	3.08496	9
cd40	2.3927	1.66096	3.5	3.97418	16
si:dkey-26g8.4_2	2.39714	2.5222	7	6.04605	66.5
egr2a_1	2.40217	0.792481	2	1.90368	4.5
si:dkey-234i14.9	2.40217	0.792481	2	1.90368	4.5
cmasb	2.40368	1	2	2.40368	5.5
si:ch211-215e19.3_1	2.40368	1	2	2.40368	5.5
cremb	2.40531	1.16096	3	2.79248	8
si:ch211-161n3.4	2.42432	1.29248	3.5	3.13339	9
si:ch211-226h8.14	2.42432	1.29248	2.5	3.13339	9
si:dkey-269i1.4_2	2.42721	4.6427	32	11.2688	2549.5
si:dkey-269i1.4_1	2.42784	4.07994	17.5	9.90545	999.5
spp1	2.43495	2	4	4.86989	32
edaradd	2.43498	2.29248	5.5	5.58214	48
depdc7	2.43616	1.66096	3.5	4.04638	17
CR450808.1	2.45345	1	2.5	2.45345	5.5
si:ch211-285d14.1	2.45345	1	2.5	2.45345	6.5
si:ch73-233k15.1	2.45345	1	2.5	2.45345	6.5
asip1	2.46497	0.792481	2	1.95345	4
CX3CR1	2.46497	0.792481	2	1.95345	4
lrrn3	2.46497	0.792481	2	1.95345	4
si:ch211-222k6.3	2.46913	1.79248	4	4.42587	23.5
ca15a	2.4785	1.16096	3	2.87744	7.5
si:rp71-68n21.12	2.4785	1.16096	3	2.87744	7.5
cyp3c2	2.49109	2	4	4.98217	32
galr2a	2.49885	1.29248	2.5	3.22972	9.5
si:dkey-83m22.17	2.5	1	2.5	2.5	6
st3gal1l2	2.5	1	2	2.5	6
stoml3b	2.5	1	2	2.5	6
mgat3a	2.50109	1.16096	3	2.90368	7.5
tmx2a	2.5026	1.5	3	3.7539	13.5
si:dkey-95p16.1	2.50891	1.79248	3.5	4.49718	24.5
BX649384.1	2.50926	1.40368	4	3.5222	11.5
HELZ2	2.51364	2.74593	9	6.90227	122
cx35b	2.51756	1.29248	2.5	3.2539	10
acsbg1	2.52372	0.792481	2	2	5
si:ch1073-261d9.1	2.52372	0.792481	2	2	4
ccr8.1	2.52461	1.40368	4	3.54373	12.5
plekhg6	2.53148	1.66096	3.5	4.2047	18.5
atcayb	2.54373	1	2	2.54373	9.5
si:dkey-269i1.2	2.54696	2.29248	5	5.83886	57.5
tecrl2a	2.54741	1.29248	3.5	3.29248	10
TMEM100	2.55892	1.29248	2.5	3.30735	10.5
si:ch73-329n5.1	2.56287	2	4	5.12574	38
tnfsf11	2.56459	1.29248	2.5	3.31468	10
si:dkey-115f9.1	2.56464	1	2	2.56464	6
ctslb_2	2.57738	3.9915	17	10.2876	1317
si:ch211-231h20.2	2.57749	1.66096	3.5	4.28112	19.5
aqp8b	2.58496	0.5	1.5	1.29248	3.5
BX470197.2	2.58496	0.5	1.5	1.29248	2.5
ENSDARG00000090575	2.58496	0.5	1.5	1.29248	3.5
ftr33	2.58496	0.5	1.5	1.29248	2.5
kcnf1a	2.58496	0.5	1.5	1.29248	2.5
si:ch211-211k8.3	2.58496	0.5	1.5	1.29248	2.5
si:ch211-220m17.6	2.58496	0.5	1.5	1.29248	2.5
si:ch73-17k20.3	2.58496	1	2	2.58496	6
si:dkey-189h5.6	2.58496	0.5	1.5	1.29248	2.5
si:dkey-93l1.4	2.58496	0.5	1.5	1.29248	2.5
zgc:172323	2.58496	0.5	1.5	1.29248	2.5
myoz1b	2.58496	1	2	2.58496	7.5
si:ch1073-303d10.1	2.58496	1	2.5	2.58496	7.5
nkx3-1	2.59203	1.79248	3.5	4.64616	26
ftr87	2.59597	1.5	3	3.89395	15
si:dkey-16p6.1_6	2.61096	1.5	3	3.91645	15.5
prr33	2.61315	1.29248	2.5	3.37744	12
SSTR2	2.61315	1.29248	2.5	3.37744	10.5
b4galnt2.2	2.63093	0.792481	2	2.08496	4.5
CABZ01064968.1	2.63093	0.792481	2	2.08496	5.5
ora4	2.63093	0.792481	2	2.08496	5.5
fam169ab	2.63143	2.16096	4.5	5.68643	53.5
mpp7b	2.63344	1.29248	3.5	3.40368	11
si:dkey-241l7.6	2.6427	1	2.5	2.6427	8
ftr58	2.64771	1.95345	4	5.17215	38.5
wnt10b	2.65724	1.16096	3	3.08496	9
CABZ01059412.1	2.66096	1	2	2.66096	6.5
KCNA4	2.66096	1	2.5	2.66096	6.5
si:ch73-129a22.11_1	2.66096	1	2	2.66096	7
znf804b	2.67195	1.29248	3.5	3.45345	11.5
ahsg1	2.67205	2.66096	6.5	7.11023	145
si:dkeyp-82b4.2	2.68014	0.792481	2	2.12396	10
sowahaa	2.68604	1.79248	3.5	4.81468	28.5
adgre14	2.69616	1	2.5	2.69616	6.5
CU570684.2	2.69616	1	2.5	2.69616	6.5
BX004993.1	2.69918	1.29248	2.5	3.48864	12.5
si:dkeyp-41f9.4	2.69918	1.29248	2.5	3.48864	11.5
he1a	2.69986	4.41645	21.5	11.9238	4036.5
egr2b	2.70927	1.66096	3.5	4.5	24
ponzr5	2.72331	1.5	3	4.08496	18
si:dkeyp-20e4.3	2.72514	1.29248	2.5	3.5222	11.5
NOX5	2.72683	0.792481	2	2.16096	4.5
v2ra16	2.72683	0.792481	2	2.16096	4.5
pcdh2g28	2.72972	1	2.5	2.72972	7.5
AL935044.1	2.74593	1	2.5	2.74593	7
RANBP2	2.74593	1	2.5	2.74593	7
si:ch211-217i17.1	2.74593	1	2	2.74593	7
fam78aa	2.77124	0.792481	2	2.19616	5
si:zfos-591e8.2	2.77124	0.792481	2	2.19616	5
TRIM35	2.77124	0.792481	2	2.19616	5
ftr91	2.77371	1.29248	3.5	3.58496	12.5
pimr186	2.77371	1.29248	2.5	3.58496	13
si:dkey-11c5.14	2.77371	1.29248	3.5	3.58496	13
si:dkey-74k8.8	2.7796	1.66096	5.5	4.61681	28.5
kctd16b	2.79248	1	2	2.79248	7
smdt1a	2.79589	1.16096	3	3.24593	9.5
si:ch211-214b16.3	2.80735	0.5	1.5	1.40368	4
si:ch211-106j21.5	2.81118	1.29248	3.5	3.63339	12.5
C3AR1	2.81359	0.792481	2	2.22972	6.5
vtg2	2.82126	1.95345	4	5.51118	46
si:dkey-184n3.2	2.82193	1	2	2.82193	7.5
si:dkey-76p7.7	2.82193	1	2.5	2.82193	7.5
si:dkey-49o11.2	2.83599	1.16096	3	3.29248	14
BX324142.1	2.86135	1.16096	3	3.32193	12.5
s100a11	2.87671	1.79248	3.5	5.15644	38.5
waif2	2.89068	1	2	2.89068	8
si:dkey-220a11.5	2.89279	0.792481	2	2.29248	5
si:dkey-92c21.1	2.89279	0.792481	2	2.29248	5
zgc:153968	2.89279	0.792481	2	2.29248	5
zgc:66024	2.89279	0.792481	2	2.29248	5
FO904898.1	2.91051	1.29248	2.5	3.76178	15.5
fndc7rs1	2.92995	0.792481	2	2.32193	5
FAM180A	2.93177	1.16096	3	3.40368	11.5
hhatla	2.95345	1	2	2.95345	8
si:ch211-103n10.3	2.95345	1	2.5	2.95345	9.5
si:ch211-63p21.1	2.95345	1	2.5	2.95345	8
si:ch73-22a13.3	2.95345	1	2.5	2.95345	9.5
si:rp71-5o12.3	2.95705	1.29248	2.5	3.82193	15
cyp7a1a	2.96565	0.792481	2	2.35022	7.5
si:dkey-239j18.3	2.97474	3.35022	10.5	9.96603	1058
si:dkey-18j14.4	2.98864	1	2.5	2.98864	8
CU138548.18	3	0.5	1.5	1.5	3
gngt2b	3	0.5	1.5	1.5	3
RNF14	3	1	2	3	10
si:dkey-208m12.3	3	0.5	1.5	1.5	3
abhd5a	3.00746	1.5	3	4.51118	23
BX323994.1	3.01024	1.29248	2.5	3.89068	15.5
PARM1	3.01118	1	2.5	3.01118	9
si:dkey-222h21.7	3.01118	1	2	3.01118	9
gal3st1a	3.0331	0.792481	2	2.40368	5.5
si:ch211-202n12.4	3.0331	0.792481	2	2.40368	5.5
si:dkey-256i11.6	3.0331	0.792481	2	2.40368	5.5
si:ch211-282j17.1	3.03505	1.29248	2.5	3.92275	16.5
EMB	3.03854	1.16096	3	3.52764	13
GJD4	3.06464	1	2.5	3.06464	9.5
nexn_1	3.06464	1	2	3.06464	8.5
si:dkeyp-87d1.6	3.06464	1	2	3.06464	8.5
si:ch73-345f18.3	3.08603	1.29248	3.5	3.98864	16.5
si:ch211-250c4.9	3.0959	0.792481	2	2.45345	5.5
si:dkey-153k10.14	3.0959	0.792481	2	2.45345	6.5
si:dkey-241l7.3	3.0959	0.792481	2	2.45345	6.5
ENSDARG00000093877	3.12866	1.29248	3.5	4.04373	21
trim35-33	3.16096	1	2	3.16096	9
adgrg4b	3.16993	0.5	1.5	1.58496	3
best2	3.16993	0.5	1.5	1.58496	3
BX908792.1	3.16993	0.5	1.5	1.58496	5
dhrs7ca	3.16993	0.5	1.5	1.58496	3
lyve1a	3.16993	0.5	1.5	1.58496	3
si:ch1073-312b22.1	3.16993	0.5	1.5	1.58496	3
si:ch211-284f7.1	3.16993	0.5	1.5	1.58496	3
si:ch211-168b3.2	3.19105	1.16096	3	3.7047	13.5
BX005305.3	3.19616	1	2	3.19616	10
BX901898.1	3.19616	1	2.5	3.19616	9.5
gas1b	3.23622	0.792481	2	2.56464	6
wu:fc75a09	3.23622	0.792481	2	2.56464	6
C23H1orf116	3.24659	1.29248	3.5	4.19616	20
FZD9	3.2532	1.29248	2.5	4.2047	18.5
si:ch211-191c10.3	3.26186	0.792481	2	2.58496	7.5
slc22a16	3.26186	1.58496	3	5.16993	37.5
rap2ab	3.28493	1	2	3.28493	12
BX957318.1	3.28579	1.16096	3	3.81468	15.5
PLCXD2	3.29126	1.29248	2.5	4.2539	20.5
rbm11	3.29248	1	2	3.29248	10
si:dkey-15i8.4	3.29248	1	2	3.29248	10
rnf32	3.31468	1	2	3.31468	10
nr5a5	3.32193	0.5	1.5	1.66096	3.5
si:ch211-42i6.1	3.32193	0.5	1.5	1.66096	3.5
si:dkey-266f7.5	3.32193	0.5	1.5	1.66096	3.5
BX537137.1	3.35776	0.792481	2	2.66096	6.5
erlin2_1	3.35776	0.792481	2	2.66096	7
crygs4	3.39068	1	2.5	3.39068	10.5
si:dkey-26g8.5	3.41264	3.16096	10.5	10.7872	1855
FO704622.1	3.44099	1.29248	3.5	4.44741	22.5
si:ch211-247l8.9	3.44452	0.792481	2	2.72972	7.5
si:dkey-103j14.4	3.45345	1	2	3.45345	11.5
si:dkey-57k17.1	3.45505	1.16096	3	4.01118	18
BX321887.2	3.46497	0.792481	2	2.74593	7
pstpip1b	3.46497	0.792481	2	2.74593	7
si:dkey-239b22.1	3.46497	0.792481	2	2.74593	7
si:dkey-24p1.6_2	3.49779	1.29248	2.5	4.52083	24
TRPM4	3.5	1	2.5	3.5	12
RNF14	3.51118	1	2.5	3.51118	11.5
gls2b	3.53841	1	2.5	3.53841	12
ugt5b4	3.55626	1.16096	3	4.12869	17.5
si:ch211-134n17.5	3.58496	0.5	1.5	1.79248	3.5
si:ch211-214n22.1	3.58496	1	2	3.58496	12.5
si:ch211-271e10.2	3.58496	0.5	1.5	1.79248	4
si:dkey-126h10.1	3.58496	0.5	1.5	1.79248	4
si:dkeyp-110c7.4	3.58496	0.5	1.5	1.79248	4
ttc29	3.58496	0.5	1.5	1.79248	3.5
PTH2R	3.60318	1.16096	3	4.18316	20.5
TMEM196	3.63093	0.792481	2	2.87744	7.5
C5H11orf53	3.6427	1	2	3.6427	12.5
si:ch211-215p11.3	3.6427	1	2	3.6427	12.5
si:dkey-84o3.10	3.64763	0.792481	2	2.89068	8
dapk2a	3.66403	0.792481	2	2.90368	7.5
si:ch1073-468o21.1	3.6709	1.16096	3	4.26178	19.5
myh6	3.69616	1	2.5	3.69616	14.5
clcf1	3.70698	1.16096	3	4.30367	21.5
si:ch211-161m3.1	3.75302	1.16096	3	4.35712	22
si:dkey-41e15.4	3.77124	0.792481	2	2.98864	8
si:dkey-147f20.9	3.79969	0.792481	2	3.01118	9
ankrd6a	3.80735	0.5	1.5	1.90368	4.5
ENSDARG00000102212	3.80735	0.5	1.5	1.90368	4.5
si:dkey-45h7.1	3.80735	0.5	1.5	1.90368	4.5
he1b	3.82435	2.79248	7	10.6794	1715.5
RNF222	3.83621	1	2	3.83621	14.5
AC024175.22	3.90689	0.5	1.5	1.95345	4
CU571323.1	3.90689	0.5	1.5	1.95345	4
si:ch73-196i15.4	3.90689	0.5	1.5	1.95345	4
si:dkey-261j4.3	3.90689	0.5	1.5	1.95345	4
si:dkey-281a10.1	3.90689	0.5	1.5	1.95345	4
si:dkey-7f16.2	3.90689	0.5	1.5	1.95345	4
TNNC2	3.90689	0.5	1.5	1.95345	4
FO704779.1	3.942	0.792481	2	3.12396	11.5
sp5l	3.9539	0.792481	2	3.13339	9
epdl2	4	0.5	1.5	2	5
si:ch73-27j14.2	4	0.5	1.5	2	5
zgc:110434_1	4	0.5	1.5	2	4
BX957234.1	4.0331	0.792481	2	3.19616	9.5
CR847895.2	4.16993	0.5	1.5	2.08496	4.5
irbpl	4.16993	0.5	1.5	2.08496	4.5
kcnk15	4.16993	0.5	1.5	2.08496	4.5
si:dkey-23n7.10	4.16993	0.5	1.5	2.08496	5.5
slc34a1a	4.16993	0.5	1.5	2.08496	4.5
soul5	4.20681	1	2.5	4.20681	21
ihha_2	4.32193	0.5	1.5	2.16096	4.5
si:ch211-114l13.10	4.32193	0.5	1.5	2.16096	4.5
si:ch211-25d12.8	4.32193	0.5	1.5	2.16096	4.5
si:ch211-262i10.3	4.32193	0.5	1.5	2.16096	4.5
si:dkey-287i17.4	4.32193	0.5	1.5	2.16096	4.5
lrriq3	4.32193	0.5	1.5	2.16096	6
vwa10.2	4.35015	0.792481	2	3.44741	12
si:ch1073-277f7.3	4.39232	0.5	1.5	2.19616	5
CR382337.1	4.40217	0.792481	2	3.48864	11.5
si:dkey-42l23.7	4.40368	1	2.5	4.40368	23
si:dkey-191j3.2	4.41651	0.792481	2	3.5	12
si:dkey-36h5.2	4.45943	0.5	1.5	2.22972	6.5
si:dkey-101p2.2	4.46497	0.792481	2	3.53841	12
or111-3	4.51395	1	2.5	4.51395	23.5
si:ch211-260b17.6	4.52764	1	2.5	4.52764	26
si:ch211-196f19.1	4.55295	1	2.5	4.55295	24
si:dkey-219e21.4	4.57741	1	2.5	4.57741	26.5
arpc1a_2	4.58496	0.5	1.5	2.29248	5.5
mgp	4.58496	0.5	1.5	2.29248	5.5
si:ch73-65n21.3	4.58496	0.5	1.5	2.29248	5
si:dkey-61p9.7	4.58496	0.5	1.5	2.29248	5
col8a1a	4.64386	0.5	1.5	2.32193	5
rln1	4.64386	0.5	1.5	2.32193	5
si:ch211-223g7.6	4.64386	0.5	1.5	2.32193	5
si:dkey-108f8.6	4.64386	0.5	1.5	2.32193	5
si:dkeyp-5g9.1	4.64386	0.5	1.5	2.32193	5
si:ch211-1a19.3	4.71257	1.5	3	7.06886	139
vtcn1	4.75489	0.5	1.5	2.37744	6
ft1	4.82274	0.792481	2	3.82193	16.5
CABZ01079251.1	4.90689	0.5	1.5	2.45345	5.5
si:ch211-263p13.7	4.90689	0.5	1.5	2.45345	5.5
si:dkey-161l11.68	4.90689	0.5	1.5	2.45345	6.5
irgf4	5	0.5	1.5	2.5	9
si:dkey-109a10.2	5	0.5	1.5	2.5	6
tnfb	5	0.5	1.5	2.5	6
si:dkey-111e8.5	5.04439	0.5	1.5	2.5222	7
CU570800.1	5.12928	0.5	1.5	2.56464	6
cxcr3.1_1	5.12928	0.5	1.5	2.56464	6
dapp1	5.16993	0.5	1.5	2.58496	6.5
si:dkey-224a6.4	5.16993	0.5	1.5	2.58496	6.5
si:dkey-179k24.5	5.16993	0.5	1.5	2.58496	7.5
taar14h	5.27856	0.792481	2	4.18316	18.5
cyp2aa4	5.2835	1	2.5	5.2835	39
si:ch211-253b8.6	5.2854	0.5	1.5	2.6427	8
gdf10b	5.32193	0.5	1.5	2.66096	6.5
si:dkey-161l11.5	5.32193	0.5	1.5	2.66096	6.5
slc4a8	5.32193	0.5	1.5	2.66096	6.5
CR391991.4	5.32193	0.5	1.5	2.66096	7
si:ch73-361k9.2	5.32193	0.5	1.5	2.66096	7
si:dkey-27j5.7	5.32193	0.5	1.5	2.66096	7
si:dkey-51d8.3_2	5.32193	0.5	1.5	2.66096	7
zgc:173729	5.35015	0.792481	2	4.23989	19
hapln2	5.49185	0.5	1.5	2.74593	7
pcdh2ab1	5.49185	0.5	1.5	2.74593	7
npbwr2a	5.50885	0.792481	2	4.36566	21
PLA2G4C	5.58496	0.5	1.5	2.79248	8
si:dkey-225f23.4	5.58496	0.5	1.5	2.79248	7
si:dkey-84h14.3	5.58496	0.5	1.5	2.79248	9.5
slc46a3	5.58496	0.5	1.5	2.79248	8
si:ch211-222m2.1	5.64386	0.5	1.5	2.82193	7.5
cyp2aa12	5.75489	0.5	1.5	2.87744	7.5
si:dkey-16p6.1_12	5.80735	0.5	1.5	2.90368	7.5
tnfrsf9b	5.80735	0.5	1.5	2.90368	7.5
zgc:174688	5.80735	0.5	1.5	2.90368	9
si:ch211-150d5.3	5.90689	0.5	1.5	2.95345	8
CR759920.3	5.90949	0.792481	2	4.68316	26.5
si:ch211-131e11.21	6	0.5	1.5	3	8
zgc:194686	6.0087	0.792481	2	4.76178	27.5
si:dkey-187i8.2	6.12928	0.5	1.5	3.06464	9.5
cldn5b	6.12928	0.5	1.5	3.06464	8.5
gcnt7	6.12928	0.5	1.5	3.06464	8.5
cyp2ad6	6.16993	0.5	1.5	3.08496	9
si:dkey-257i7.5	6.16993	0.5	1.5	3.08496	8.5
VWA5A	6.16993	0.5	1.5	3.08496	9
ackr4b	6.32193	0.5	1.5	3.16096	9
si:dkey-285e18.2	6.33985	0.5	1.5	3.16993	9
EMC7	6.39232	0.5	1.5	3.19616	10
igfbp6b	6.45943	0.5	1.5	3.22972	13
gpr65	6.62936	0.5	1.5	3.31468	10
zgc:162160	6.62936	0.5	1.5	3.31468	10
si:ch211-195i24.1	6.90689	0.5	1.5	3.45345	14.5
si:dkey-206m15.8	6.97728	0.5	1.5	3.48864	11.5
or115-12	7.07682	0.5	1.5	3.53841	12
si:ch211-188p14.2	7.26679	0.5	1.5	3.63339	14.5
CABZ01077217.1	7.44694	1	2.5	7.44694	182.5
si:dkey-281i15.10	7.54689	0.5	1.5	3.77345	14
nitr1m	7.64386	0.5	1.5	3.82193	15
ctslb_1	7.72938	1.16096	3	8.97353	536
hoxb1b	7.90689	0.5	1.5	3.95345	16
si:dkey-114c3.4	8.2854	0.5	1.5	4.1427	19
si:dkey-272j9.4	8.39232	0.5	1.5	4.19616	20
si:dkey-73p2.3	8.85175	0.5	1.5	4.42587	21.5
c6_1	9.74483	0.5	1.5	4.87242	29.5
wnt9b	9.88417	0.5	1.5	4.94209	31
