# Supplementary material for: Tet-mediated DNA hydroxymethylation regulates retinal neurogenesis by modulating cell-extrinsic signaling pathways
Source: PLoS Genet. 2017 Sep 19;13(9):e1006987. doi: 10.1371/journal.pgen.1006987 (PMC5621703; doi:10.1371/journal.pgen.1006987)
Supplement: S2 Table — Expression values are cutoff at log2 fold-change over 2 or under -2. (XLSX) [file pgen.1006987.s007.xlsx]

## Sheet: sib vs. mut Log2FC_2_fltrd
Feature ID	Fold Change (log2 transformed values)	sib - Means	sib - Transformed means	mut - Means	mut - Transformed means
zgc:153932_2	-7.66534	203	7.66534	2	1		downregulated genes
crybb2	-7.60733	195	7.60733	2	1
paqr4b	-7.47573	178	7.47573	2	1		upregulated genes
SLC9A3R2	-6.96578	125	6.96578	2	1
si:dkey-283b1.7	-6.35755	82	6.35755	2	1
GABRA4	-6.30378	79	6.30378	2	1
cyp2ad6	-6.12928	70	6.12928	2	1
plrdgb	-5.88264	59	5.88264	2	1
BX072532.1	-5.83289	57	5.83289	2	1
si:ch211-207n23.2	-5.64386	50	5.64386	2	1
cacng7a	-5.61471	49	5.61471	2	1
INHBE	-5.58496	48	5.58496	2	1
si:dkey-247m21.3	-5.52356	46	5.52356	2	1
arg1	-5.32193	40	5.32193	2	1
ccka	-5.32193	40	5.32193	2	1
npy	-5.32193	40	5.32193	2	1
si:rp71-39b20.6	-5.2854	39	5.2854	2	1
xkr8.2_1	-5.20945	37	5.20945	2	1
npbwr2a	-5.16993	36	5.16993	2	1
prkcg	-5.16993	36	5.16993	2	1
si:ch1073-13h15.3	-5.16993	36	5.16993	2	1
cga	-5.04439	33	5.04439	2	1
cx52.6	-4.95783	232	7.85798	3	1.58496
rce1b	-4.75489	27	4.75489	2	1
ifitm5	-4.70044	26	4.70044	2	1
pcdh2g8	-4.70044	26	4.70044	2	1
sst1.1	-4.70044	26	4.70044	2	1
rp1l1b	-4.63222	615	9.26444	4	2
si:ch73-93k15.5	-4.58496	24	4.58496	2	1
LRRC52	-4.52356	23	4.52356	2	1
dapp1	-4.39232	21	4.39232	2	1
cx55.5	-4.36532	121	6.91886	3	1.58496
grpr	-4.32193	20	4.32193	2	1
ponzr4	-4.31107	114	6.83289	3	1.58496
fam169b	-4.24793	19	4.24793	2	1
FQ377882.2	-4.24793	19	4.24793	2	1
si:dkey-219e21.4	-4.16993	18	4.16993	2	1
TARBP1	-4.16993	18	4.16993	2	1
si:ch211-207j7.2	-4.16408	97	6.59991	3	1.58496
gnrhr2	-4.08746	17	4.08746	2	1
npy8ar	-4.08746	17	4.08746	2	1
ENSDARG00000088745	-4.08573	89	6.47573	3	1.58496
fhl5	-4	16	4	2	1
KCNJ4	-4	16	4	2	1
mc3r	-4	16	4	2	1
MYL3	-4	16	4	2	1
si:ch211-274j7.1	-4	16	4	2	1
si:ch73-288o11.5	-4	16	4	2	1
camk2b2	-3.91327	227	7.82655	4	2
SI	-3.90689	15	3.90689	2	1
ppm1na	-3.86055	211	7.7211	4	2
plekhs1	-3.85405	69	6.10852	3	1.58496
slc12a10.3	-3.84076	68	6.08746	3	1.58496
cyp2p7	-3.80735	14	3.80735	2	1
erc1b	-3.80735	14	3.80735	2	1
guca1c	-3.75532	836	9.70736	6	2.58496
CA4	-3.70044	13	3.70044	2	1
kiaa1549lb	-3.70044	13	3.70044	2	1
prkacba	-3.70044	13	3.70044	2	1
si:ch211-182p11.1	-3.70044	13	3.70044	2	1
si:zfos-1714f5.4	-3.70044	13	3.70044	2	1
tdrd5	-3.70044	13	3.70044	2	1
cpeb1a	-3.58496	12	3.58496	2	1
DNHD1	-3.58496	12	3.58496	2	1
mvdb	-3.58496	12	3.58496	2	1
olfcj1	-3.58496	12	3.58496	2	1
si:ch211-106j21.6	-3.58496	12	3.58496	2	1
slc19a3a	-3.58496	12	3.58496	2	1
trim35-34	-3.58496	12	3.58496	2	1
gng8	-3.56088	50	5.64386	3	1.58496
tmem196b	-3.48498	46	5.52356	3	1.58496
arhgef15	-3.46497	45	5.49185	3	1.58496
si:ch211-170a17.1	-3.46497	45	5.49185	3	1.58496
adamtsl7	-3.45943	11	3.45943	2	1
rdh1	-3.45943	11	3.45943	2	1
si:ch1073-366l7.1	-3.45943	11	3.45943	2	1
si:ch211-197g15.6_2	-3.45943	11	3.45943	2	1
si:ch211-266i10.1	-3.45943	11	3.45943	2	1
si:dkey-188c14.4	-3.45943	11	3.45943	2	1
si:dkey-76p7.8	-3.45943	11	3.45943	2	1
SLC5A10	-3.45943	11	3.45943	2	1
snpha	-3.45943	11	3.45943	2	1
zgc:152857	-3.45943	11	3.45943	2	1
CNNM4	-3.42359	43	5.42626	3	1.58496
tacr3l	-3.35776	40	5.32193	3	1.58496
tal2	-3.35022	104	6.70044	4	2
SUSD3	-3.34842	219	7.77479	5	2.32193
slco1d1	-3.32911	101	6.65821	4	2
BX548173.2	-3.32193	10	3.32193	2	1
calml4b	-3.32193	10	3.32193	2	1
DCDC2C	-3.32193	10	3.32193	2	1
kcnk13a	-3.32193	10	3.32193	2	1
si:ch211-256e16.4	-3.32193	10	3.32193	2	1
si:dkeyp-86c4.1	-3.32193	10	3.32193	2	1
wdr38	-3.32193	10	3.32193	2	1
zgc:195356	-3.32193	10	3.32193	2	1
CDHR2	-3.22147	87	6.44294	4	2
si:dkey-29b11.3	-3.21313	86	6.42626	4	2
gcgrb	-3.17878	82	6.35755	4	2
grapb	-3.17878	82	6.35755	4	2
CR631122.1	-3.16993	9	3.16993	2	1
cyp2k18	-3.16993	9	3.16993	2	1
dhx58	-3.16993	9	3.16993	2	1
f9b	-3.16993	9	3.16993	2	1
gper1	-3.16993	9	3.16993	2	1
lrtomt	-3.16993	9	3.16993	2	1
meiob	-3.16993	9	3.16993	2	1
si:dkey-11p10.11	-3.16993	9	3.16993	2	1
si:dkey-254e13.6	-3.16993	9	3.16993	2	1
si:dkey-47k16.4_1	-3.16993	9	3.16993	2	1
slc25a4	-3.16993	9	3.16993	2	1
si:ch73-365i12.4	-3.15465	32	5	3	1.58496
si:ch211-226h7.3	-3.1427	78	6.2854	4	2
PHYHIP	-3.13275	274	8.09803	6	2.58496
fgf11b	-3.12151	152	7.24793	5	2.32193
tmem121b	-3.07487	71	6.14975	4	2
ndufa4l2a	-3.04373	68	6.08746	4	2
best2	-3.0331	28	4.80735	3	1.58496
dlgap2a	-3.0331	28	4.80735	3	1.58496
cln6b	-3	8	3	2	1
htr7	-3	27	4.75489	3	1.58496
lsm14b	-3	8	3	2	1
mep1a.1	-3	8	3	2	1
micall1b	-3	27	4.75489	3	1.58496
mmp20b	-3	8	3	2	1
otogl	-3	8	3	2	1
rassf2b	-3	8	3	2	1
si:ch1073-221c23.4	-3	8	3	2	1
si:ch211-129i21.3	-3	8	3	2	1
si:ch211-222h17.8	-3	8	3	2	1
si:ch211-234c11.2	-3	8	3	2	1
si:ch211-245n8.4	-3	8	3	2	1
si:dkey-14d8.21	-3	8	3	2	1
si:dkey-189d19.2	-3	8	3	2	1
si:dkey-19a16.4	-3	8	3	2	1
si:dkey-41c6.3	-3	8	3	2	1
si:dkey-49m19.5	-3	8	3	2	1
si:dkeyp-72e1.6	-3	8	3	2	1
SLC22A13	-3	8	3	2	1
sox2	-3	8	3	2	1
SPEF1	-3	8	3	2	1
kbtbd12	-2.9771	62	5.9542	4	2
lrrc4.2	-2.96944	119	6.89482	5	2.32193
CAPN1	-2.92995	25	4.64386	3	1.58496
CSDC2	-2.92995	25	4.64386	3	1.58496
muc5.2	-2.92603	439	8.77808	8	3
kcnj14	-2.92253	295	8.20457	7	2.80735
mpp7b	-2.91645	57	5.83289	4	2
rhcga	-2.9149	109	6.76818	5	2.32193
si:ch211-276i12.4	-2.91061	599	9.22641	9	3.16993
AHCYL2	-2.89279	24	4.58496	3	1.58496
PLA2G4C	-2.89279	24	4.58496	3	1.58496
tex11	-2.89279	24	4.58496	3	1.58496
si:ch211-133l5.7	-2.89068	55	5.78136	4	2
trim35-31	-2.85405	23	4.52356	3	1.58496
FP236157.1	-2.83621	51	5.67243	4	2
KCNA1	-2.83621	51	5.67243	4	2
lrrtm4l2	-2.83621	51	5.67243	4	2
ENSDARG00000062959	-2.82389	355	8.47168	8	3
CABZ01036132.1	-2.81359	22	4.45943	3	1.58496
si:ch211-113j13.2	-2.81359	22	4.45943	3	1.58496
si:dkey-276l13.5	-2.81359	22	4.45943	3	1.58496
abcg8	-2.80735	7	2.80735	2	1
actl6b	-2.80735	7	2.80735	2	1
crybb3	-2.80735	7	2.80735	2	1
GPR141	-2.80735	7	2.80735	2	1
KCNJ10	-2.80735	49	5.61471	4	2
KCNMB3	-2.80735	7	2.80735	2	1
mate4	-2.80735	7	2.80735	2	1
or111-1	-2.80735	7	2.80735	2	1
rap1gap2b	-2.80735	49	5.61471	4	2
RNF14	-2.80735	7	2.80735	2	1
si:ch211-161n3.4	-2.80735	7	2.80735	2	1
si:ch211-217g15.3	-2.80735	7	2.80735	2	1
si:ch211-285j22.5	-2.80735	7	2.80735	2	1
si:ch73-22b20.4	-2.80735	7	2.80735	2	1
si:dkey-16p6.1_10	-2.80735	7	2.80735	2	1
si:dkey-195m1.4	-2.80735	7	2.80735	2	1
si:dkey-31g6.4	-2.80735	7	2.80735	2	1
si:dkeyp-53e4.4	-2.80735	7	2.80735	2	1
slco1e1	-2.80735	7	2.80735	2	1
zgc:194007	-2.80735	7	2.80735	2	1
zgc:66473_2	-2.80735	7	2.80735	2	1
cdh17	-2.79248	48	5.58496	4	2
BX957278.2	-2.77124	21	4.39232	3	1.58496
si:ch211-106n13.3	-2.77124	21	4.39232	3	1.58496
zgc:165423	-2.76764	86	6.42626	5	2.32193
zgc:122979	-2.76196	141	7.13955	6	2.58496
zgc:195245	-2.75516	213	7.73471	7	2.80735
crygn1	-2.75398	139	7.11894	6	2.58496
ckmt2b	-2.75358	567	9.1472	10	3.32193
FO704821.1	-2.72683	20	4.32193	3	1.58496
KCNJ15	-2.68014	19	4.24793	3	1.58496
si:dkey-42l23.2	-2.68014	19	4.24793	3	1.58496
si:zfos-1056e6.1	-2.68014	19	4.24793	3	1.58496
gbe1a	-2.67878	41	5.35755	4	2
si:ch73-65n21.2	-2.67427	74	6.20945	5	2.32193
CABZ01079258.1	-2.66581	73	6.18982	5	2.32193
si:dkey-65b13.13	-2.6637	461	8.84862	10	3.32193
kcnh4b	-2.63928	170	7.40939	7	2.80735
plp1b	-2.63093	18	4.16993	3	1.58496
cngb1a	-2.60075	1354	10.403	16	4
aqp4	-2.59814	222	7.79442	8	3
asah2	-2.58496	6	2.58496	2	1
BX649490.1	-2.58496	6	2.58496	2	1
cacng4a	-2.58496	6	2.58496	2	1
ccdc172	-2.58496	6	2.58496	2	1
cd40lg	-2.58496	6	2.58496	2	1
ch25hl1.2	-2.58496	6	2.58496	2	1
CR388008.1	-2.58496	6	2.58496	2	1
CR788316.1	-2.58496	36	5.16993	4	2
CU571170.2	-2.58496	6	2.58496	2	1
CU693480.1	-2.58496	6	2.58496	2	1
ENSDARG00000037256	-2.58496	6	2.58496	2	1
F7	-2.58496	6	2.58496	2	1
fgf6b	-2.58496	6	2.58496	2	1
FO818743.1	-2.58496	6	2.58496	2	1
ftr34	-2.58496	6	2.58496	2	1
galr1a	-2.58496	6	2.58496	2	1
gata2b	-2.58496	6	2.58496	2	1
ndufa9b	-2.58496	6	2.58496	2	1
olig4	-2.58496	6	2.58496	2	1
pih1d2	-2.58496	6	2.58496	2	1
sdsl	-2.58496	6	2.58496	2	1
si:ch211-152f6.7	-2.58496	6	2.58496	2	1
si:ch211-214o13.1	-2.58496	6	2.58496	2	1
si:ch211-218d20.10	-2.58496	6	2.58496	2	1
si:ch211-245j22.3	-2.58496	6	2.58496	2	1
si:ch211-286e11.3	-2.58496	6	2.58496	2	1
si:dkey-159f4.2	-2.58496	6	2.58496	2	1
si:dkey-199k11.6	-2.58496	6	2.58496	2	1
si:dkey-211g8.4	-2.58496	6	2.58496	2	1
si:dkey-24h22.5	-2.58496	6	2.58496	2	1
si:dkey-27j5.9	-2.58496	6	2.58496	2	1
si:dkey-40h20.1	-2.58496	6	2.58496	2	1
si:dkey-53k12.18	-2.58496	6	2.58496	2	1
si:dkeyp-3f10.14	-2.58496	6	2.58496	2	1
si:dkeyp-67a8.4_1	-2.58496	6	2.58496	2	1
si:dkeyp-7a3.1	-2.58496	6	2.58496	2	1
si:dkeyp-82h4.2	-2.58496	6	2.58496	2	1
STX19	-2.58496	6	2.58496	2	1
TMPRSS6	-2.58496	6	2.58496	2	1
viml	-2.58496	36	5.16993	4	2
zgc:64065_2	-2.58496	6	2.58496	2	1
slc34a2a	-2.58406	64	6	5	2.32193
dbx1a	-2.5789	17	4.08746	3	1.58496
pipox	-2.5789	17	4.08746	3	1.58496
rgs5b	-2.5789	17	4.08746	3	1.58496
sbk3	-2.5789	17	4.08746	3	1.58496
clul1	-2.53824	196	7.61471	8	3
PARM1	-2.52372	16	4	3	1.58496
si:ch211-3m11.3	-2.52372	16	4	3	1.58496
si:dkey-159a18.1	-2.52372	16	4	3	1.58496
SPAG8	-2.52372	16	4	3	1.58496
caln1	-2.5	32	5	4	2
si:dkey-94l16.6	-2.5	32	5	4	2
LAPTM5	-2.4771	31	4.9542	4	2
si:dkey-245i2.17	-2.46688	53	5.72792	5	2.32193
ca9	-2.46497	15	3.90689	3	1.58496
ENSDARG00000028276	-2.46497	15	3.90689	3	1.58496
glulc	-2.46497	15	3.90689	3	1.58496
gpr78a	-2.46497	15	3.90689	3	1.58496
si:ch211-181l5.5	-2.46497	15	3.90689	3	1.58496
si:ch211-194e2.5	-2.46497	15	3.90689	3	1.58496
col10a1a	-2.45637	286	8.15987	10	3.32193
FO834898.1	-2.45505	52	5.70044	5	2.32193
pdzd7b	-2.45505	52	5.70044	5	2.32193
ypel2b	-2.45505	52	5.70044	5	2.32193
LOX	-2.45345	30	4.90689	4	2
ncam3	-2.44428	215	7.74819	9	3.16993
fam19a1a	-2.44298	51	5.67243	5	2.32193
slc4a8	-2.44205	872	9.76818	16	4
tbr1a	-2.42899	29	4.85798	4	2
PRMT8	-2.41812	49	5.61471	5	2.32193
ndufs8b	-2.40368	28	4.80735	4	2
ENSDARG00000101586	-2.40217	14	3.80735	3	1.58496
slc26a10	-2.40217	14	3.80735	3	1.58496
nt5c1aa	-2.39985	195	7.60733	9	3.16993
si:ch211-117c19.1	-2.3933	145	7.17991	8	3
si:ch211-226h7.2	-2.39166	105	6.71425	7	2.80735
grk7b	-2.38321	188	7.55459	9	3.16993
dlg4b	-2.36249	136	7.08746	8	3
si:zfos-44h1.1	-2.35495	68	6.08746	6	2.58496
kcnj5	-2.35125	44	5.45943	5	2.32193
FAM8A1	-2.34561	96	6.58496	7	2.80735
egr3	-2.33697	43	5.42626	5	2.32193
CYP27B1	-2.33472	13	3.70044	3	1.58496
ifih1	-2.33472	13	3.70044	3	1.58496
myoz3a	-2.33472	13	3.70044	3	1.58496
si:ch211-131e11.21	-2.33472	13	3.70044	3	1.58496
si:ch211-173b16.4	-2.33472	13	3.70044	3	1.58496
si:ch211-197c20.3	-2.33472	13	3.70044	3	1.58496
si:dkey-176f19.1	-2.33472	13	3.70044	3	1.58496
si:dkey-188i13.8	-2.33472	13	3.70044	3	1.58496
si:dkey-261e22.4	-2.33472	13	3.70044	3	1.58496
trim35-29	-2.33472	13	3.70044	3	1.58496
ankrd9	-2.33333	128	7	8	3
opn4a	-2.32838	213	7.73471	10	3.32193
agrp	-2.32193	5	2.32193	2	1
agxtb	-2.32193	5	2.32193	2	1
ANKRD34C	-2.32193	5	2.32193	2	1
apoba	-2.32193	5	2.32193	2	1
apobb.1	-2.32193	5	2.32193	2	1
asb11	-2.32193	5	2.32193	2	1
BX537137.1	-2.32193	5	2.32193	2	1
CABZ01064972.2	-2.32193	5	2.32193	2	1
CABZ01084616.1	-2.32193	5	2.32193	2	1
CXCR5	-2.32193	5	2.32193	2	1
epx	-2.32193	5	2.32193	2	1
fgf4	-2.32193	5	2.32193	2	1
fgf5	-2.32193	5	2.32193	2	1
FO393424.1	-2.32193	5	2.32193	2	1
HTRA2	-2.32193	5	2.32193	2	1
NFATC2	-2.32193	25	4.64386	4	2
nkx3-1	-2.32193	5	2.32193	2	1
nmbr	-2.32193	5	2.32193	2	1
or111-11	-2.32193	25	4.64386	4	2
pglyrp5	-2.32193	5	2.32193	2	1
pimr58_1	-2.32193	5	2.32193	2	1
rxfp2a	-2.32193	5	2.32193	2	1
si:ch73-1m18.2	-2.32193	5	2.32193	2	1
si:ch73-22a13.4	-2.32193	5	2.32193	2	1
si:ch73-236c18.6	-2.32193	5	2.32193	2	1
si:ch73-44m9.3_1	-2.32193	5	2.32193	2	1
si:dkey-16p6.4	-2.32193	5	2.32193	2	1
si:dkey-187i8.2	-2.32193	5	2.32193	2	1
si:dkey-26o16.7	-2.32193	5	2.32193	2	1
si:dkey-27p18.6	-2.32193	5	2.32193	2	1
si:dkeyp-69c1.9	-2.32193	5	2.32193	2	1
slc10a2	-2.32193	5	2.32193	2	1
slco1f2	-2.32193	5	2.32193	2	1
SYCE3	-2.32193	5	2.32193	2	1
taar14h	-2.32193	5	2.32193	2	1
theg	-2.32193	5	2.32193	2	1
TRIM14	-2.32193	5	2.32193	2	1
zgc:113691	-2.32193	5	2.32193	2	1
zgc:158432	-2.32193	5	2.32193	2	1
zgc:66455	-2.32193	5	2.32193	2	1
znf1107	-2.32193	5	2.32193	2	1
zp3a.2	-2.32193	5	2.32193	2	1
CABZ01065679.1	-2.31244	90	6.49185	7	2.80735
RHOBTB2	-2.29248	24	4.58496	4	2
si:ch211-202f3.4	-2.29248	24	4.58496	4	2
si:dkey-12e7.4	-2.29248	24	4.58496	4	2
tmem125b	-2.2763	39	5.2854	5	2.32193
CNNM4	-2.27572	59	5.88264	6	2.58496
grk1b	-2.26841	5346	12.3842	44	5.45943
btr24	-2.26186	12	3.58496	3	1.58496
chrm3a	-2.26186	12	3.58496	3	1.58496
desmb	-2.26186	12	3.58496	3	1.58496
dpydb	-2.26186	12	3.58496	3	1.58496
gcnt3	-2.26186	12	3.58496	3	1.58496
paplnb	-2.26186	12	3.58496	3	1.58496
si:ch211-149k12.3	-2.26186	12	3.58496	3	1.58496
si:ch211-266g18.9	-2.26186	12	3.58496	3	1.58496
si:ch73-280b7.3	-2.26186	12	3.58496	3	1.58496
si:ch73-366i20.1	-2.26186	12	3.58496	3	1.58496
si:dkey-265e15.2_2	-2.26186	12	3.58496	3	1.58496
caps2	-2.26178	23	4.52356	4	2
cacng3a	-2.26045	110	6.78136	8	3
mlc1	-2.26007	182	7.50779	10	3.32193
kcnj2b	-2.2583	81	6.33985	7	2.80735
chst12b	-2.25192	80	6.32193	7	2.80735
vip	-2.24545	79	6.30378	7	2.80735
zgc:171759_3	-2.24359	37	5.20945	5	2.32193
lrrc4.1	-2.23918	137	7.09803	9	3.16993
C11H1orf116	-2.23805	173	7.43463	10	3.32193
AL954173.2	-2.22972	22	4.45943	4	2
lgi3	-2.22972	22	4.45943	4	2
ENSDARG00000034577	-2.22657	36	5.16993	5	2.32193
PRR18	-2.22195	542	9.08215	17	4.08746
si:dkey-162h11.2	-2.21586	294	8.19967	13	3.70044
ambp	-2.19616	21	4.39232	4	2
C14H4orf47	-2.19616	21	4.39232	4	2
si:ch211-235e15.1	-2.19616	21	4.39232	4	2
znf1115	-2.19616	21	4.39232	4	2
lingo4a	-2.19105	34	5.08746	5	2.32193
dnase2b	-2.18266	11	3.45943	3	1.58496
kcnq2a	-2.18266	11	3.45943	3	1.58496
PCDHA5	-2.18266	11	3.45943	3	1.58496
si:ch73-166n24.2	-2.18266	11	3.45943	3	1.58496
si:dkey-101p2.2	-2.18266	11	3.45943	3	1.58496
tgm1l2	-2.18266	11	3.45943	3	1.58496
xrra1	-2.18266	11	3.45943	3	1.58496
asmt	-2.17242	263	8.03892	13	3.70044
camkk1b	-2.16252	458	8.8392	17	4.08746
PDE1C	-2.1613	300	8.22882	14	3.80735
tecrl2a	-2.16096	20	4.32193	4	2
map7a	-2.15836	144	7.16993	10	3.32193
myo3b	-2.15757	867	9.75989	23	4.52356
si:ch211-117m20.4	-2.15688	711	9.47371	21	4.39232
grid1b	-2.15338	32	5	5	2.32193
c1ql2	-2.15306	66	6.04439	7	2.80735
samsn1b	-2.15213	565	9.14211	19	4.24793
klf9	-2.14765	87	6.44294	8	3
samd12	-2.13366	31	4.9542	5	2.32193
si:dkey-238o14.3	-2.13366	31	4.9542	5	2.32193
mucms1	-2.13093	108	6.75489	9	3.16993
si:dkeyp-1h4.6	-2.13077	84	6.39232	8	3
SUSD3	-2.12832	275	8.10329	14	3.80735
ccdc170	-2.12396	19	4.24793	4	2
nxnl1	-2.10327	155	7.27612	11	3.45943
si:dkeyp-72g9.4	-2.103	186	7.53916	12	3.58496
AL627305.1	-2.0959	10	3.32193	3	1.58496
BX005417.2	-2.0959	10	3.32193	3	1.58496
BX510309.7	-2.0959	10	3.32193	3	1.58496
C6H3orf67	-2.0959	10	3.32193	3	1.58496
cyp2ad2	-2.0959	10	3.32193	3	1.58496
dhh	-2.0959	10	3.32193	3	1.58496
fam166b	-2.0959	10	3.32193	3	1.58496
penka	-2.0959	10	3.32193	3	1.58496
rundc3b	-2.0959	10	3.32193	3	1.58496
si:ch73-116b16.3	-2.0959	10	3.32193	3	1.58496
si:dkey-246e1.3	-2.0959	10	3.32193	3	1.58496
si:dkey-30k6.7	-2.0959	10	3.32193	3	1.58496
si:dkey-3l8.8	-2.0959	10	3.32193	3	1.58496
slc28a1	-2.0959	10	3.32193	3	1.58496
slc2a1a	-2.09553	850	9.73132	25	4.64386
si:ch211-145b13.6	-2.09222	29	4.85798	5	2.32193
gsg1l	-2.08665	58	5.85798	7	2.80735
BX677667.1	-2.08496	18	4.16993	4	2
proca	-2.08496	18	4.16993	4	2
si:ch211-225b14.5	-2.08496	18	4.16993	4	2
slc13a4	-2.08496	18	4.16993	4	2
tlr7	-2.08496	18	4.16993	4	2
crhb	-2.08264	76	6.24793	8	3
kcnj8	-2.07258	41	5.35755	6	2.58496
susd5	-2.07258	41	5.35755	6	2.58496
EGR4	-2.07188	118	6.88264	10	3.32193
ompa	-2.06562	772	9.59246	25	4.64386
epd	-2.0588	40	5.32193	6	2.58496
cx52.7	-2.05779	196	7.61471	13	3.70044
zgc:193593_1	-2.05246	802	9.64746	26	4.70044
si:dkey-117j14.7	-2.04782	27	4.75489	5	2.32193
si:dkey-31n13.4	-2.04782	27	4.75489	5	2.32193
pik3ap1	-2.04622	255	7.99435	15	3.90689
lrrtm2	-2.04467	39	5.2854	6	2.58496
CABZ01075125.2	-2.04373	17	4.08746	4	2
MAL	-2.04373	17	4.08746	4	2
si:ch211-73m21.1	-2.04373	17	4.08746	4	2
si:dkey-71b5.2	-2.04373	17	4.08746	4	2
si:dkey-10f21.4	-2.03054	52	5.70044	7	2.80735
v2rl1	-2.03018	38	5.24793	6	2.58496
guca1e	-2.02994	244	7.93074	15	3.90689
htr1d	-2.0267	129	7.01123	11	3.45943
cbln2b	-2.02187	272	8.08746	16	4
KCNIP4	-2.02056	51	5.67243	7	2.80735
camk1ga	-2.01952	468	8.87036	21	4.39232
atcayb	-2.01529	37	5.20945	6	2.58496
zgc:194990	-2.01181	502	8.97154	22	4.45943
fam46ab	-2.01179	598	9.224	24	4.58496
si:ch211-170d8.2	2.01529	6	2.58496	37	5.20945
lin28a	2.03018	6	2.58496	38	5.24793
col8a1a	2.04373	4	2	17	4.08746
si:ch1073-159l14.1	2.04373	4	2	17	4.08746
alpk2	2.04467	6	2.58496	39	5.2854
si:ch73-4e5.1	2.04782	5	2.32193	27	4.75489
ccdc141	2.05664	8	3	72	6.16993
chrnd	2.05936	7	2.80735	55	5.78136
myog	2.06982	8	3	74	6.20945
drgx	2.08496	4	2	18	4.16993
FO681350.1	2.08496	4	2	18	4.16993
nkx2.4a	2.08496	4	2	18	4.16993
slc26a6_1	2.08496	4	2	18	4.16993
slc39a5	2.08496	4	2	18	4.16993
zgc:174698	2.08496	4	2	18	4.16993
and3	2.0959	3	1.58496	10	3.32193
ANPEP	2.0959	3	1.58496	10	3.32193
capn3b	2.0959	3	1.58496	10	3.32193
CR847898.2	2.0959	3	1.58496	10	3.32193
etnppl	2.0959	3	1.58496	10	3.32193
FAM180A	2.0959	3	1.58496	10	3.32193
GJD4	2.0959	3	1.58496	10	3.32193
si:dkey-11p23.13	2.0959	3	1.58496	10	3.32193
try	2.0959	3	1.58496	10	3.32193
znf1097	2.0959	3	1.58496	10	3.32193
znf750	2.0959	3	1.58496	10	3.32193
tnni1b	2.11059	10	3.32193	129	7.01123
CT737127.2	2.12396	4	2	19	4.24793
rnf207b	2.12396	4	2	19	4.24793
si:dkey-178o16.4	2.12454	6	2.58496	45	5.49185
AL935174.1	2.16096	4	2	20	4.32193
ldb3b	2.16736	9	3.16993	117	6.87036
usp28	2.16926	8	3	91	6.50779
CR846087.1	2.18266	3	1.58496	11	3.45943
cyp2aa11	2.18266	3	1.58496	11	3.45943
ednrab	2.18266	3	1.58496	11	3.45943
ipcef1	2.18266	3	1.58496	11	3.45943
si:ch211-209m20.7	2.18266	3	1.58496	11	3.45943
si:ch73-22a13.3	2.18266	3	1.58496	11	3.45943
si:dkey-285e18.6_2	2.18266	3	1.58496	11	3.45943
si:dkey-57a22.12	2.18266	3	1.58496	11	3.45943
sstr5	2.18266	3	1.58496	11	3.45943
si:dkey-40j3.3	2.19616	4	2	21	4.39232
chrng	2.24716	8	3	107	6.74147
atp1a1a.5	2.26186	3	1.58496	12	3.58496
lmod2a	2.26186	3	1.58496	12	3.58496
si:dkey-266m15.5	2.26186	3	1.58496	12	3.58496
si:dkey-29j8.1_1	2.26186	3	1.58496	12	3.58496
si:dkey-4j21.2	2.26186	3	1.58496	12	3.58496
BX664721.4	2.32193	2	1	5	2.32193
C15H11orf53	2.32193	2	1	5	2.32193
c1ql3b_1	2.32193	2	1	5	2.32193
ENSDARG00000093877	2.32193	2	1	5	2.32193
erlin2_1	2.32193	2	1	5	2.32193
fbxo40.1	2.32193	2	1	5	2.32193
fgb	2.32193	2	1	5	2.32193
fgf17	2.32193	2	1	5	2.32193
FO704783.1	2.32193	2	1	5	2.32193
grxcr1	2.32193	2	1	5	2.32193
her11	2.32193	2	1	5	2.32193
ipmka	2.32193	2	1	5	2.32193
LAMB3	2.32193	2	1	5	2.32193
layna	2.32193	2	1	5	2.32193
MSLNL	2.32193	2	1	5	2.32193
NAT6	2.32193	2	1	5	2.32193
PLB1	2.32193	2	1	5	2.32193
si:ch1073-339l18.2	2.32193	2	1	5	2.32193
si:ch211-149e23.7	2.32193	2	1	5	2.32193
si:ch211-227e10.3	2.32193	2	1	5	2.32193
si:ch211-240b21.2	2.32193	2	1	5	2.32193
si:ch211-263m18.4	2.32193	2	1	5	2.32193
si:ch73-127k6.2	2.32193	2	1	5	2.32193
si:dkey-217m5.8	2.32193	2	1	5	2.32193
si:dkey-261p22.1	2.32193	2	1	5	2.32193
si:dkey-70e17.2	2.32193	2	1	5	2.32193
si:ch211-125e6.5	2.35022	4	2	26	4.70044
cand2	2.37744	4	2	27	4.75489
hoxb3a	2.39223	5	2.32193	47	5.55459
tnni2a.1	2.39223	5	2.32193	47	5.55459
BX548173.1	2.40217	3	1.58496	14	3.80735
SUSD1	2.40217	3	1.58496	14	3.80735
zgc:172260	2.42899	4	2	29	4.85798
dhrs7ca	2.5789	3	1.58496	17	4.08746
lbx2	2.5789	3	1.58496	17	4.08746
aglb	2.58496	2	1	6	2.58496
b3glctb	2.58496	2	1	6	2.58496
CR847847.2	2.58496	2	1	6	2.58496
cyp21a2	2.58496	2	1	6	2.58496
DENND1C	2.58496	2	1	6	2.58496
DTHD1	2.58496	2	1	6	2.58496
fas	2.58496	2	1	6	2.58496
FO904898.5	2.58496	2	1	6	2.58496
LPXN	2.58496	2	1	6	2.58496
MYH13	2.58496	2	1	6	2.58496
prlh	2.58496	2	1	6	2.58496
qrfpr4	2.58496	2	1	6	2.58496
ripply3	2.58496	2	1	6	2.58496
rln1	2.58496	2	1	6	2.58496
rnf32	2.58496	2	1	6	2.58496
rsph14	2.58496	2	1	6	2.58496
si:ch211-12h2.7	2.58496	2	1	6	2.58496
si:ch211-136k14.3	2.58496	2	1	6	2.58496
si:ch211-147f12.7	2.58496	2	1	6	2.58496
si:ch211-175m2.4	2.58496	2	1	6	2.58496
si:ch211-225p5.9	2.58496	2	1	6	2.58496
si:dkey-108k21.10	2.58496	2	1	6	2.58496
si:dkey-16p21.6	2.58496	2	1	6	2.58496
si:dkey-188i13.6	2.58496	2	1	6	2.58496
si:dkey-19a16.9	2.58496	2	1	6	2.58496
si:dkey-263j23.1	2.58496	2	1	6	2.58496
si:dkey-40m6.16	2.58496	2	1	6	2.58496
si:dkey-83f18.14	2.58496	2	1	6	2.58496
si:dkeyp-4f2.1_1	2.58496	2	1	6	2.58496
tdo2b	2.58496	2	1	6	2.58496
zgc:171779	2.58496	2	1	6	2.58496
zgc:174704	2.58496	2	1	6	2.58496
znf1098	2.58496	2	1	6	2.58496
znf1102_3	2.58496	2	1	6	2.58496
vmhcl	2.58546	10	3.32193	385	8.58871
si:dkeyp-106c3.3	2.62396	4	2	38	5.24793
FO704809.1	2.63093	3	1.58496	18	4.16993
six9	2.63093	3	1.58496	18	4.16993
zgc:113274	2.63093	3	1.58496	18	4.16993
p2rx3a	2.66096	4	2	40	5.32193
si:dkey-189h5.6	2.68014	3	1.58496	19	4.24793
pth2r	2.72683	3	1.58496	20	4.32193
im:7138239	2.74558	5	2.32193	83	6.37504
myh6	2.75403	8	3	307	8.26209
b4galnt3a	2.80735	2	1	7	2.80735
CARTPT	2.80735	2	1	7	2.80735
cyp2aa4	2.80735	2	1	7	2.80735
IGSF5	2.80735	2	1	7	2.80735
si:dkey-246e1.1	2.80735	2	1	7	2.80735
si:dkeyp-13d11.2	2.80735	2	1	7	2.80735
si:dkeyp-25a3.1	2.80735	2	1	7	2.80735
si:dkeyp-51f12.3	2.80735	2	1	7	2.80735
tmtops3a	2.80735	2	1	7	2.80735
trim108_1	2.80735	2	1	7	2.80735
zgc:174180	2.80735	2	1	7	2.80735
osr2	2.81359	3	1.58496	22	4.45943
mustn1	2.85405	3	1.58496	23	4.52356
zgc:77938	2.85405	3	1.58496	23	4.52356
ucp1	2.9546	7	2.80735	314	8.29462
si:ch211-224l10.5	2.96565	3	1.58496	26	4.70044
AL645691.1	3	2	1	8	3
CR974475.2	3	2	1	8	3
CU681840.1	3	2	1	8	3
CU855820.1	3	2	1	8	3
fbxl22	3	2	1	8	3
fut7	3	2	1	8	3
il17ra1b	3	2	1	8	3
kcnj1a.4	3	2	1	8	3
lmx1a	3	2	1	8	3
pglyrp2	3	2	1	8	3
si:ch1073-468o21.1	3	2	1	8	3
si:ch211-207l22.2	3	2	1	8	3
si:dkey-148h10.6	3	2	1	8	3
si:dkey-188g12.2	3	2	1	8	3
si:dkey-206m15.8	3	2	1	8	3
si:dkeyp-73d8.4	3	2	1	8	3
sostdc1a	3	2	1	8	3
znf1132_2	3	2	1	8	3
hoxa2b	3.16993	2	1	9	3.16993
NLRC5	3.16993	2	1	9	3.16993
PTCHD3	3.16993	2	1	9	3.16993
si:ch211-205a14.6	3.16993	2	1	9	3.16993
si:ch211-269k10.5	3.16993	2	1	9	3.16993
si:ch73-286n19.3	3.16993	2	1	9	3.16993
CR769782.2	3.18266	3	1.58496	33	5.04439
nkx3.3	3.20983	3	1.58496	34	5.08746
ankrd34bb	3.32193	2	1	10	3.32193
cxcr3.1_2	3.32193	2	1	10	3.32193
hoxa3a	3.32193	2	1	10	3.32193
HTRA2	3.32193	2	1	10	3.32193
pth1rb	3.32193	2	1	10	3.32193
si:dkey-56m15.4	3.32193	2	1	10	3.32193
BX324179.2	3.45943	2	1	11	3.45943
CABZ01032454.2	3.45943	2	1	11	3.45943
ENSDARG00000097592	3.45943	2	1	11	3.45943
ENSDARG00000100054	3.45943	2	1	11	3.45943
filip1a	3.45943	2	1	11	3.45943
hoxb1b	3.45943	2	1	11	3.45943
PI16	3.45943	2	1	11	3.45943
plaua	3.45943	2	1	11	3.45943
si:dkey-1b17.12	3.45943	2	1	11	3.45943
si:dkey-20i20.8	3.45943	2	1	11	3.45943
si:dkeyp-80d11.14	3.45943	2	1	11	3.45943
tnni2a.3	3.45943	2	1	11	3.45943
zgc:172053	3.56088	3	1.58496	50	5.64386
btr09	3.58496	2	1	12	3.58496
si:dkey-259g19.1	3.58496	2	1	12	3.58496
tbx6l	3.58496	2	1	12	3.58496
her5	3.70044	2	1	13	3.70044
HTRA2	3.70044	2	1	13	3.70044
si:dkey-230i18.1	3.70044	2	1	13	3.70044
si:ch211-32p8.1	3.80735	2	1	14	3.80735
znf1096	3.90689	2	1	15	3.90689
si:dkey-248e17.2	4	2	1	16	4
zgc:172014_2	4	2	1	16	4
pou5f3	4.08746	2	1	17	4.08746
txnipb	4.08746	2	1	17	4.08746
zgc:92518	4.08746	2	1	17	4.08746
znf1102_1	4.08746	2	1	17	4.08746
si:ch211-197g15.7	4.16993	2	1	18	4.16993
MAP7D1	4.24793	2	1	19	4.24793
si:ch211-233f10.6	4.24793	2	1	19	4.24793
btr22	4.32193	2	1	20	4.32193
tor4aa_2	4.32193	2	1	20	4.32193
znf1065	4.45943	2	1	22	4.45943
csrp3	4.64386	2	1	25	4.64386
nppa	5.30573	3	1.58496	340	8.40939
tnfaip2b	5.55459	2	1	47	5.55459
