# Supplementary material for: Tet-mediated DNA hydroxymethylation regulates retinal neurogenesis by modulating cell-extrinsic signaling pathways
Source: PLoS Genet. 2017 Sep 19;13(9):e1006987. doi: 10.1371/journal.pgen.1006987 (PMC5621703; doi:10.1371/journal.pgen.1006987)
Supplement: S3 Table — (XLSX) [file pgen.1006987.s008.xlsx]

## Sheet: Sheet1
primer name	purpose	locus	sequence
sw_TSS_bsF1	bisulfite sequencing	opn1sw1 TSS	TAGGGAGATGTTTATTAAGATGTAGTTGAGAGG
sw_TSS_bsR1	bisulfite sequencing	opn1sw1 TSS	ATCCCCRCCTTTTCACACCAAACAAAAC
sw_TSS_bsF2	bisulfite sequencing	opn1sw1 TSS	GGTGGTTTTTTATAAAATTTTTAAAGTTTTGTTTGGTG
sw_TSS_bsR2	bisulfite sequencing	opn1sw1 TSS	CTTTAAAAAATCTTCTCCTATATTCAACAAAAACTC
sw_TSS_quF1	Quest-5hmC detection	opn1sw1 TSS	TGAAAAGGCGGGGATGAAAAGG
sw_TSS_quR1	Quest-5hmC detection	opn1sw1 TSS	CGACACGTGTGGCCTAATCAA
sw_TSS_quF2	Quest-5hmC detection	opn1sw1 TSS	AGTCAACAAGGAGCCTGACTGAA
sw_TSS_quR2	Quest-5hmC detection	opn1sw1 TSS	TCACATGGACAGGGCGGATTAT
mw_TSS_bsF1	bisulfite sequencing	opn1mw1 TSS	ATATAGGYGGTTTTAATTTAGGTTTTAGTAAAAATG
mw_TSS_bsR1	bisulfite sequencing	opn1mw1 TSS	CCAAAAACCATATAACCCACAAATAAAC
mw_TSS_bsF2	bisulfite sequencing	opn1mw1 TSS	ATTAATTYGTGTTGGAAGAAATGGATATTATGTTG
mw_TSS_bsR2	bisulfite sequencing	opn1mw1 TSS	AAACTTCRCACAAACCCAATCCTATTTAAC
mw_CCGG_bsF1	bisulfite sequencing	opn1mw1 MspI site	TAAAGTTGATATGTTAGTTTTTGTTATGTGAGTTGTAG
mw_CCGG_bsR1	bisulfite sequencing	opn1mw1 MspI site	TAAAAAATTACAATAAAAAAAAAACCCAATAAAAAACC
mw_CCGG_quF1	Quest-5hmC detection	opn1mw1 MspI site	CATGTGAGTTGCAGCGTACTTTCAG
mw_CCGG_quR1	Quest-5hmC detection	opn1mw1 MspI site	CGCAAATGACAGCAGCCTTTAGG
OpCGI_bsF1	bisulfite sequencing	opsin CpG island	TTTTTTTGGAYGTTTGAAGAGATTGTAGTGTTTG
OpCGI_bsR1	bisulfite sequencing	opsin CpG island	AAACCTCRACTAAAAAACTAAAACCTATC
OpCGI_bsF2	bisulfite sequencing	opsin CpG island	GTAAAGYGAGGGGGTATTAGTTGAAAAG
OpCGI_bsR2	bisulfite sequencing	opsin CpG island	ATAACRCAAACTAAACATCCTATAACC
OpCGI_quF1	Quest-5hmC detection	opsin CpG island	ATAGTGGAGGAAGAAAGCCGAGAG
OpCGI_quR1	Quest-5hmC detection	opsin CpG island	TCTCCACGTCCTCCTTCTCCT
OpCGI_quF2	Quest-5hmC detection	opsin CpG island	CGTAAAGCGAGGGGGTATTAGTTGA
OpCGI_quR2	Quest-5hmC detection	opsin CpG island	CGTGCTGCCGATTTTAACCGAA
nppa_TSS_quF1	Quest-5hmC detection	nppa TSS	CCTTCAGTCTGCATCATTGGCC
nppa_TSS_quR1	Quest-5hmC detection	nppa TSS	GAGAAGTCCTGGTAACTCGGACAC
nppa_TSS_quF2	Quest-5hmC detection	nppa TSS	ATGAGCCACTGACAGCCAACT
nppa_TSS_quR2	Quest-5hmC detection	nppa TSS	TGTCAGAGCTGTGTCTGCTCAA
nppa_TSS_bsF1	bisulfite sequencing	nppa TSS	TTATATAGTGTYGTAATAGTGTAGTAAAATATTATGTG
nppa_TSS_bsR1	bisulfite sequencing	nppa TSS	TAACTATTTTTCRCAAACCTAAAAAAATCCTAATAAC
nppa_TSS_bsF2	bisulfite sequencing	nppa TSS	TTGTTTGTGTTYGAGTTATTAGGATTTTTTTAGGTTTG
nppa_TSS_bsR2	bisulfite sequencing	nppa TSS	TTAATTAAACATAAACCCAAATACCTTAAACTTAACC
nppa_body_quF1	Quest-5hmC detection	nppa gene body	GGCATCAGAGAGAGCCGTAGATTATG
nppa_body_quR1	Quest-5hmC detection	nppa gene body	AGCCAGACAAGCTTTTGCTTCG
nppa_body_quF2	Quest-5hmC detection	nppa gene body	GCGCACCACTTTTGTCCAAAGT
nppa_body_quR2	Quest-5hmC detection	nppa gene body	GCTCTCAAGACTTACCTGATCTCGG
nppa_body_bsF1	bisulfite sequencing	nppa gene body	TTTATAAYGTTATGTTTTTTTTTAGAGTTTGTTGTAG
nppa_body_bsR1	bisulfite sequencing	nppa gene body	ATTACAACCRAAAATACTAAAAAACCCTATAC
nppa_body_bsF2	bisulfite sequencing	nppa gene body	YGGTAAATTTTTAAGTATGTAAGGGGG
nppa_body_bsR2	bisulfite sequencing	nppa gene body	AAACRAAAATATTACCTTATCTCAAACACAATAC
opn1mw1_F1	in situ probe cloning	opn1mw1	TGAACGGGACAGAAGGGAGC
opn1mw1_R1	in situ probe cloning	opn1mw1	AAGTCTTGGAGAAGAAGGCTGGAA
opn1sw1_F1	in situ probe cloning	opn1sw1	ACGTTGTGTGCGATGGAAGCG
opn1sw1_R1	in situ probe cloning	opn1sw1	GACATAGGTGTACCAGTTCTGCACA
nppa_F1	in situ probe cloning	nppa	CAGAGACACTCAGAGATGGCCG
nppa_R1	in situ probe cloning	nppa	CCATTTAATGTTACTTACTGAAGGCAAAGGTC
tet1_F1	in situ probe cloning	tet1	CTCAGGTATCAAAAACCTACGATGTGC
tet1_R1	in situ probe cloning	tet1	TCCAGCCTCCTCTTGTGTGC
tet2_F1	in situ probe cloning	tet2	CTTGAAACAAGGGCAGCCTTGT
tet2_R1	in situ probe cloning	tet2	CTCATGAGTCTGTTGCTGAAGCAAG
tet3_F1	in situ probe cloning	tet3	CAACCACCAACCTTCACCTT
tet3_R1	in situ probe cloning	tet3	ATGCATGCAGTGATTCCTGA
wnt1	in situ probe cloning	wnt1	ACTGTCGCATCAGAGATGCAGC
wnt1	in situ probe cloning	wnt1	TATTTACCACCCCGGATTCAGAACA
wnt9B	in situ probe cloning	wnt9B	GTTTTAAAGAGACGGCCTTCCTGC
wnt9B	in situ probe cloning	wnt9B	CCCACTCATTTGCCTCTGTTTACTTC
lef1	in situ probe cloning	lef1	ACACCACCCACAAGATGTCA
lef1	in situ probe cloning	lef1	TGAACACACAGGTGCCAAAT
t2RT_e8_10_F	RT-PCR	tet2	AGGACGGCCATTTTCAGGAG
t2RT_e8_10_R	RT-PCR	tet2	GTGAATGGTGGGGAAGCGTA
t3RT_e9_11_F	RT-PCR	tet3	GGCCTACAGCAACCAGTGTT
t3RT_e9_11_R	RT-PCR	tet3	CAGCCTTTTTGGCCTCCAAC
