# Supplementary material for: Tet-mediated DNA hydroxymethylation regulates retinal neurogenesis by modulating cell-extrinsic signaling pathways
Source: PLoS Genet. 2017 Sep 19;13(9):e1006987. doi: 10.1371/journal.pgen.1006987 (PMC5621703; doi:10.1371/journal.pgen.1006987)
Supplement: S4 Table — (XLSX) [file pgen.1006987.s009.xlsx]

## Sheet: Sheet1
Locus	Methylation status (Bisulfite sequencing)		5hmC enrichment (Quest)
	Sibling	tet2-/-;tet3-/-	Sibling	tet2-/-;tet3-/-
opn1sw1 TSS site 1	methylated	methylated	no	no
opn1sw1 TSS site 2	methylated	methylated	no	no
opn1mw1 TSS site 1	methylated	methylated	*	*
opn1mw1 TSS site 2	methylated	methylated	*	*
opn1mw1 upstream MspI	methylated	methylated	no	no
opn1mw1-4 CpG island site 1	unmethylated	unmethylated	no	no
opn1mw1-4 CpG island site 2	unmethylated	unmethylated	no	no
nppa TSS site 1	methylated	methylated	no	no
nppa TSS site 2	methylated	methylated	no	no
nppa gene body site 1	methylated	methylated	YES	no
nppa gene body site 2	methylated	methylated	no	no
			* = no MspI site present
